# Supplementary material for: Examining the impact of growth mindset and lifelong learning on teacher performance among university faculty: The mediating role of professional development
Source: PLoS One. 2026 Feb 5;21(2):e0341741. doi: 10.1371/journal.pone.0341741 (PMC12875442; doi:10.1371/journal.pone.0341741)
Supplement: S2 File — (XLSX) [file pone.0341741.s002.xlsx]

## Sheet: Sheet1
	1、Gender code	2、Age_group_code	3、Highest_education_code？	4、Years_of_teaching_code？	5、Professional_title_code？	a1-1	a1-2	a1-3	a1-4	a1-5	a1-6	a1-7	a1-8	b1-1	b1-2	b1-3	b1-4	b1-5	b1-6	b1-7	b1-8	b1-9	b1-10	b1-11	b2-1	b2-2	b2-3	b2-4	b2-5	b2-6	c1-1	c1-2	c1-3	c1-4	c2-1	c2-2	c2-3	c2-4	c2-5	c3-1	c3-2	c3-3	c3-4	c3-5	c3-6	c3-7	c3-8	d1-1	d1-2
1	2	3	2	3	2	4	4	4	4	4	3	4	3	5	4	4	4	4	4	5	5	4	5	4	4	4	4	5	4	4	3	3	3	3	2	3	3	3	3	3	3	3	3	2	3	3	3	1	1
2	1	3	1	3	3	3	3	4	3	3	3	3	4	4	4	4	4	4	4	3	4	3	4	3	4	4	4	4	3	4	2	2	2	2	3	2	2	2	2	3	2	2	2	2	2	2	2	1	1
3	2	2	2	2	4	3	3	3	3	3	3	3	3	3	3	4	4	4	3	3	4	3	3	4	4	3	3	3	4	3	2	2	2	2	2	2	2	2	2	2	2	2	2	2	2	2	2	1	1
4	2	2	2	2	4	2	3	3	2	3	3	3	3	3	3	3	3	3	3	3	2	2	3	3	3	3	3	2	3	3	2	2	2	2	2	3	2	2	2	2	2	2	2	2	2	2	2	1	1
5	2	4	2	3	1	3	4	3	3	3	3	3	3	2	2	2	2	2	2	2	2	2	2	2	2	2	2	2	2	2	2	2	2	3	2	2	2	3	2	2	2	2	2	2	2	2	2	1	1
6	2	6	1	3	2	3	3	3	3	4	4	3	4	3	4	4	4	4	4	4	3	4	4	3	4	4	3	4	4	4	2	2	2	2	2	2	2	2	2	2	2	2	2	2	2	2	2	1	1
7	2	1	2	2	1	5	5	5	5	4	5	5	5	4	4	4	5	4	4	4	4	4	5	4	4	4	4	4	4	4	4	3	4	4	3	3	3	3	4	4	3	3	3	4	4	3	3	3	2
8	2	2	1	2	2	4	3	3	4	3	3	3	3	3	3	3	3	3	3	3	3	3	3	3	4	3	3	3	4	4	3	2	3	3	2	3	2	3	3	2	2	3	3	2	3	3	3	1	2
9	2	4	2	4	1	3	3	3	3	3	3	3	4	4	4	4	4	4	4	4	4	4	4	4	4	4	4	4	4	4	2	2	2	2	3	2	2	3	2	2	2	2	3	2	2	2	2	1	1
10	1	2	2	2	2	5	5	5	4	5	5	5	5	3	4	4	4	4	4	4	4	4	4	4	4	4	4	4	4	4	3	3	3	3	3	3	3	3	4	3	3	3	3	3	3	3	3	2	2
11	1	2	2	2	1	4	4	4	4	4	4	4	4	3	2	3	3	3	3	3	3	3	2	3	3	3	3	3	3	3	2	2	2	2	2	2	2	2	2	2	2	2	2	2	2	2	2	1	1
12	2	2	1	1	2	3	3	3	3	3	3	3	3	3	3	3	3	2	3	3	3	3	3	3	3	3	3	3	2	3	2	2	2	2	2	2	2	2	2	2	2	2	2	2	2	2	2	1	1
13	2	1	1	2	1	4	4	4	4	4	4	4	5	5	5	5	5	4	4	4	5	4	5	5	5	5	4	4	5	5	3	3	3	3	3	3	3	3	3	3	3	3	3	3	3	3	2	1	1
14	2	1	2	1	1	4	4	4	4	4	4	4	4	2	2	2	2	2	2	2	2	2	3	2	2	2	2	3	2	2	2	3	2	2	3	2	3	2	2	3	2	2	2	2	2	3	2	1	1
15	1	1	1	2	1	3	2	3	3	3	3	2	2	3	3	3	3	3	3	4	3	3	3	3	3	3	3	3	3	3	2	2	2	3	2	2	2	2	2	2	2	3	2	2	2	2	2	1	1
16	2	3	1	3	2	3	3	3	3	3	3	3	2	4	4	3	4	3	3	4	3	4	4	3	3	3	3	3	3	3	2	3	2	2	3	3	2	3	3	3	3	3	2	3	3	3	3	1	1
17	2	2	1	2	2	3	3	3	3	3	3	3	3	4	4	4	4	4	4	4	4	4	3	4	4	4	4	4	4	4	3	3	2	3	2	2	3	3	2	2	2	3	2	2	2	2	3	1	2
18	2	3	3	4	1	3	3	3	3	3	3	3	3	4	5	4	5	4	4	4	4	5	4	5	4	4	4	4	4	5	3	3	3	3	3	3	3	3	3	3	3	3	3	3	3	4	3	1	1
19	1	2	1	2	4	4	4	4	4	4	4	3	4	4	4	4	4	5	4	4	4	4	4	4	4	5	4	5	4	4	2	2	2	2	2	2	2	2	2	2	2	2	2	2	2	2	2	1	1
20	1	4	3	4	1	2	2	2	2	2	3	2	2	2	2	2	2	1	2	2	2	2	2	2	2	2	2	2	2	1	1	2	2	1	1	1	2	2	1	2	2	1	1	1	2	2	2	1	2
21	2	2	1	2	1	4	4	4	4	4	4	4	4	4	4	5	4	5	4	4	4	4	4	4	4	4	5	4	4	4	3	3	3	4	3	3	3	3	3	3	3	3	3	3	4	3	3	2	2
22	1	4	1	3	2	3	3	3	3	4	3	3	3	4	3	3	3	3	3	3	3	4	3	3	3	3	4	3	3	3	2	2	2	2	2	2	2	2	3	3	2	2	2	2	2	2	2	2	1
23	2	2	1	2	1	5	4	5	5	5	5	5	5	5	5	5	5	5	5	5	5	5	5	5	5	5	5	5	5	5	4	4	4	4	4	4	4	4	4	4	4	5	4	4	4	4	4	2	2
24	2	3	1	3	1	2	3	3	3	3	3	2	3	3	3	3	4	4	3	3	3	4	3	3	3	4	3	3	4	3	3	2	2	2	2	2	2	3	2	2	2	2	2	2	2	2	2	1	1
25	2	1	1	1	3	4	4	3	4	4	4	4	4	4	4	4	4	4	4	4	4	4	5	4	3	4	4	4	4	3	3	2	3	2	3	3	3	3	3	3	3	3	3	3	3	3	3	2	1
26	2	3	2	4	2	5	5	5	5	5	5	5	5	2	3	3	3	3	3	3	3	3	3	4	3	3	3	3	3	3	3	3	3	3	3	3	3	2	3	2	3	3	3	3	3	3	3	1	1
27	2	3	1	3	2	4	4	3	4	4	3	3	3	4	4	4	4	4	4	4	4	4	3	4	4	4	4	4	4	4	3	3	3	3	3	3	3	3	3	3	3	3	3	3	3	3	3	1	1
28	1	2	1	1	2	3	3	3	3	3	3	3	3	3	3	3	3	3	3	3	3	3	3	3	3	3	3	3	3	3	2	3	2	2	3	3	2	2	2	3	3	2	3	2	2	2	2	1	2
29	2	4	2	4	1	3	3	4	4	4	4	4	3	4	4	4	4	4	3	4	4	4	4	4	4	3	4	4	4	4	3	3	3	3	3	3	3	3	3	3	3	3	3	3	3	3	3	1	2
30	2	2	1	2	3	3	3	4	4	4	4	4	4	3	3	4	3	3	3	3	3	3	3	3	3	3	3	3	3	3	3	3	3	3	3	3	3	3	3	3	3	3	3	3	3	3	3	1	1
31	2	4	3	3	1	3	3	2	2	3	2	3	2	3	3	3	3	3	4	3	4	3	3	3	3	3	4	3	4	3	1	1	1	2	2	1	1	1	2	2	1	2	2	1	2	2	2	1	1
32	2	2	1	2	2	4	5	4	4	4	4	4	4	4	3	4	3	4	4	4	4	4	3	4	4	4	4	4	3	4	3	3	3	3	3	3	3	2	3	3	2	2	3	3	3	3	3	1	2
33	1	2	1	2	2	5	5	5	5	5	5	5	5	3	3	3	3	3	3	3	3	3	3	3	3	3	4	3	3	3	3	2	3	3	3	3	3	3	2	3	2	3	3	3	3	3	3	2	2
34	2	1	1	2	1	2	2	2	2	2	2	2	3	3	3	3	3	3	3	4	4	4	4	3	4	4	4	4	3	4	2	2	2	2	3	2	2	2	2	2	2	2	3	1	2	2	2	2	2
35	2	2	2	1	2	3	3	3	3	3	3	3	3	3	3	3	3	2	3	3	3	3	2	2	2	2	3	2	2	3	2	1	2	2	1	2	2	2	2	2	2	2	2	2	2	2	2	1	1
36	2	1	2	2	3	4	4	3	4	4	4	4	4	4	4	4	4	4	4	4	4	4	4	4	4	4	4	4	4	4	3	3	3	2	3	2	3	3	3	3	3	3	3	3	3	3	3	1	1
37	1	3	1	4	2	3	3	3	3	3	3	3	3	4	4	4	4	4	4	4	4	4	4	4	4	4	4	4	4	3	2	2	2	1	2	1	1	1	1	2	2	1	2	2	2	1	1	1	1
38	1	3	2	3	2	3	4	4	3	3	3	3	3	3	3	3	3	4	3	4	4	3	4	3	3	3	3	4	4	4	3	2	3	2	3	2	3	2	3	3	3	3	3	2	2	2	3	1	1
39	2	2	3	1	1	3	4	3	3	3	3	3	3	3	3	3	3	3	3	3	3	3	3	3	3	3	3	3	3	3	2	2	2	2	2	2	2	2	2	2	2	2	2	2	2	2	2	1	1
40	2	4	1	4	1	4	4	3	4	4	4	4	4	3	2	3	3	2	3	2	3	3	3	3	3	3	2	3	3	2	1	2	2	2	2	2	2	2	2	2	2	2	1	2	2	2	2	1	1
41	1	1	1	2	2	4	4	4	4	4	4	4	3	3	4	4	3	3	4	3	4	3	4	4	4	4	4	3	4	4	2	3	3	2	3	3	3	3	3	3	2	3	3	2	2	2	3	1	1
42	1	6	2	3	1	4	4	5	4	4	4	5	4	4	4	4	4	4	4	4	4	4	4	5	4	4	5	4	4	4	3	4	4	4	4	4	4	3	3	3	3	3	4	4	4	4	4	2	2
43	2	4	1	4	1	5	5	5	5	5	5	5	5	4	4	4	4	4	3	4	4	4	4	4	4	4	4	4	4	4	4	4	4	4	3	4	4	3	4	4	4	4	4	3	4	4	4	3	2
44	2	2	1	1	3	3	3	3	3	3	3	4	4	4	4	4	4	4	4	4	4	4	4	4	4	4	4	4	4	4	2	2	2	3	2	3	2	3	2	2	2	3	2	2	3	2	2	1	1
45	2	3	1	3	1	3	4	4	3	3	3	3	4	2	2	2	2	2	2	2	2	2	2	2	2	2	2	2	2	2	2	2	1	1	1	1	1	2	2	2	2	2	1	2	2	2	2	1	1
46	2	3	1	4	2	3	3	3	3	3	3	3	3	3	3	3	3	3	3	3	3	2	3	3	3	3	3	3	3	3	2	2	2	2	2	2	2	1	2	2	2	2	2	2	2	2	2	1	1
47	1	3	1	3	1	3	3	3	3	3	3	3	3	3	3	3	3	3	3	4	3	3	3	3	3	4	4	3	3	3	3	3	2	2	3	2	2	3	2	3	2	2	2	3	2	3	2	2	2
48	2	5	1	4	2	3	3	3	3	4	4	3	3	3	2	2	3	2	3	3	2	2	3	3	2	2	2	2	3	2	2	2	2	2	1	2	2	2	2	1	2	2	2	2	2	2	1	1	1
49	2	1	2	2	2	3	3	3	4	3	3	3	4	4	3	4	4	4	3	4	4	3	3	4	4	4	4	3	4	3	2	2	2	2	2	1	2	2	2	2	2	1	2	2	2	2	2	1	1
50	2	4	1	4	3	3	3	3	3	3	3	3	3	3	3	3	3	3	3	3	3	3	3	3	3	3	2	3	3	3	2	2	2	2	2	2	1	2	2	2	2	2	2	2	2	2	2	2	2
51	2	1	1	1	2	3	2	3	2	3	2	2	2	3	3	3	3	3	3	3	3	4	3	3	3	3	3	3	4	3	2	1	1	2	2	2	1	2	1	1	1	2	2	2	2	1	2	1	1
52	2	4	1	3	1	3	3	3	3	3	3	3	3	4	3	4	3	3	3	3	3	3	3	3	3	3	3	3	3	3	2	2	2	2	2	2	2	3	2	2	2	2	2	2	2	2	2	1	1
53	1	3	1	4	2	3	2	3	2	3	2	3	3	2	2	2	2	2	3	2	2	3	2	2	2	2	2	2	2	3	2	2	1	2	2	2	2	1	2	1	2	2	2	2	2	1	1	1	1
54	2	6	3	4	1	5	4	4	4	4	4	5	4	3	4	4	4	3	3	3	4	4	3	3	3	4	4	4	3	4	2	2	3	3	3	3	3	3	2	3	3	3	3	3	3	3	3	2	2
55	2	2	1	2	2	4	4	4	4	4	4	4	4	4	4	4	4	4	4	4	4	4	4	4	4	3	4	4	4	4	2	2	2	2	2	2	2	2	2	2	2	2	2	3	2	2	2	1	1
56	2	3	2	3	1	4	3	4	4	3	4	3	3	4	3	4	4	4	4	4	4	4	4	4	4	4	3	4	4	4	2	3	2	2	2	2	3	3	2	2	3	2	3	2	3	2	2	1	2
57	2	2	2	2	1	3	3	3	3	3	3	3	3	4	4	4	4	4	4	4	4	4	4	4	3	4	4	4	4	4	3	3	3	2	2	3	3	3	3	3	3	2	3	3	3	3	3	1	1
58	1	3	1	3	3	4	4	4	3	3	4	3	4	3	3	4	3	4	3	4	4	4	3	4	4	3	4	4	4	3	2	2	2	2	2	2	2	2	2	2	2	2	2	2	2	2	2	1	1
59	2	2	1	1	1	3	3	3	3	4	3	4	3	3	3	3	2	3	2	2	3	3	3	3	3	3	3	3	3	3	2	2	2	2	2	2	2	2	2	2	2	2	2	2	2	2	2	2	1
60	2	3	2	3	1	3	3	3	3	2	2	2	2	2	3	2	2	2	3	2	2	2	2	2	2	2	2	2	2	2	2	2	2	2	2	1	2	2	1	2	2	2	1	1	2	2	2	1	2
61	1	4	1	3	1	3	2	3	2	2	3	2	3	4	4	4	3	4	4	4	4	4	4	4	3	4	4	4	4	4	2	2	2	2	2	2	2	2	2	2	1	2	2	2	2	2	2	1	1
62	2	1	1	2	2	3	2	3	3	3	3	3	2	3	3	3	3	3	3	3	3	3	3	3	3	3	3	3	3	3	2	2	2	2	2	3	2	3	3	2	2	3	2	2	2	2	2	1	1
63	2	2	2	2	3	4	4	4	4	3	4	4	4	3	3	3	3	3	3	3	3	3	3	3	3	3	3	4	3	3	3	3	3	3	2	2	3	3	2	2	3	2	3	3	3	3	2	1	1
64	1	4	1	3	1	4	4	4	4	3	3	4	4	4	4	4	4	4	4	4	4	4	4	4	4	4	4	4	4	4	2	2	2	2	2	2	2	2	2	2	2	2	3	2	2	2	2	1	1
65	2	3	1	4	2	3	3	3	3	3	4	3	3	3	4	4	4	4	4	4	3	3	3	4	4	4	4	4	4	4	3	3	3	3	3	3	3	3	3	4	3	3	4	3	3	3	3	2	2
66	1	2	3	2	2	4	3	4	3	3	4	4	3	3	3	3	3	2	3	3	3	3	3	3	3	3	3	3	3	3	2	2	2	2	2	2	2	2	2	1	2	2	3	2	2	2	2	1	1
67	1	3	1	3	1	3	3	3	3	3	3	3	4	3	3	3	3	3	3	3	3	3	3	3	3	3	3	3	3	3	2	2	2	2	2	2	2	2	2	2	2	2	2	2	1	2	2	1	1
68	1	2	1	1	1	2	2	2	1	1	2	2	3	2	2	2	2	3	2	2	2	2	2	2	2	3	2	2	2	2	1	1	2	2	2	1	1	1	1	1	1	1	1	1	1	1	2	1	1
69	2	4	1	4	3	4	4	4	4	4	4	4	4	3	3	3	4	3	3	3	3	3	3	3	3	3	3	3	3	3	2	2	2	2	3	3	2	2	3	2	2	3	2	3	3	2	3	2	1
70	1	2	1	1	1	3	3	3	3	3	3	3	3	3	4	4	4	4	3	4	4	4	4	4	3	3	3	3	4	3	3	3	3	2	3	3	2	2	2	2	2	2	3	2	2	2	2	2	2
71	2	3	3	3	2	4	4	4	4	4	4	4	4	4	3	3	3	3	4	4	3	3	4	3	3	3	3	4	4	3	3	3	3	3	3	3	3	3	3	3	3	3	3	3	2	3	3	2	1
72	1	2	1	2	1	5	5	4	5	4	4	5	5	4	4	4	4	4	4	4	4	4	4	3	4	4	4	4	4	4	2	2	3	2	2	2	3	2	3	3	2	3	2	2	2	2	2	1	2
73	2	4	1	3	1	4	5	5	4	4	5	5	4	5	5	5	5	5	5	5	5	5	5	5	5	5	5	5	5	5	3	3	3	3	3	3	3	3	3	4	3	3	3	3	3	3	3	1	1
74	1	1	1	2	3	3	3	3	3	3	3	3	3	4	4	4	4	3	4	4	4	4	4	4	4	4	4	4	4	4	3	2	2	3	2	2	2	2	3	3	2	2	3	3	2	2	2	1	1
75	1	2	2	1	1	3	3	4	3	3	3	3	3	3	3	3	3	3	2	3	4	3	3	3	3	3	3	3	3	3	2	2	2	1	2	2	2	2	2	2	3	3	2	2	2	2	2	1	1
76	2	4	1	3	3	4	4	5	5	5	4	4	5	4	3	4	3	3	4	4	4	4	4	4	3	4	3	3	3	4	2	2	2	2	2	2	2	2	2	3	3	2	3	3	2	2	2	2	1
77	2	2	1	2	1	3	3	3	3	3	3	3	3	3	4	3	3	3	3	3	4	3	3	4	4	4	4	3	3	3	2	2	2	2	3	2	3	2	3	2	2	3	2	2	2	3	2	2	2
78	2	2	1	1	1	5	4	5	5	5	4	4	5	4	4	4	4	4	4	4	4	4	4	4	4	4	4	4	4	4	3	3	4	4	4	4	3	4	4	4	4	4	4	3	3	3	3	2	2
79	2	2	1	2	3	3	3	4	3	3	3	3	4	4	4	4	4	4	4	4	4	4	4	4	3	4	3	4	4	4	2	2	2	2	2	2	2	2	2	2	2	2	2	2	2	2	2	1	1
80	1	3	2	4	2	4	4	4	4	4	4	4	4	5	4	5	4	4	4	4	5	4	4	5	4	4	4	4	4	5	4	3	4	4	3	4	3	4	4	3	3	4	3	3	3	3	3	2	2
81	2	2	2	2	4	3	2	2	2	2	2	3	2	5	4	4	5	4	4	5	5	5	4	5	4	4	4	4	4	5	3	2	3	3	3	3	3	3	2	3	2	3	2	2	2	3	2	1	1
82	1	6	3	3	1	2	2	2	2	3	2	2	3	4	5	4	5	5	4	4	5	4	5	4	4	4	4	4	5	4	2	2	2	2	2	2	3	2	2	2	2	2	2	2	2	2	2	1	1
83	2	2	1	2	2	3	3	4	3	4	3	3	4	4	4	4	3	4	4	3	4	4	4	4	3	4	4	4	4	4	3	3	3	3	3	3	3	3	3	3	3	3	3	3	3	3	3	1	1
84	1	3	2	3	1	4	4	4	4	4	4	4	4	2	2	2	3	3	2	3	2	3	2	3	3	3	3	3	3	3	2	2	2	2	2	2	2	1	2	2	2	2	2	2	1	2	2	1	2
85	2	2	1	2	1	3	3	3	3	3	3	3	3	5	5	5	5	5	5	5	5	5	5	5	5	5	5	4	5	5	3	3	3	3	3	3	3	3	3	3	3	3	3	3	3	4	4	2	2
86	1	4	3	3	1	2	2	2	2	3	2	3	2	3	3	2	2	2	3	2	3	2	3	2	3	2	3	3	3	2	3	3	3	3	3	3	3	3	3	3	3	3	3	3	3	3	3	2	1
87	2	3	2	3	1	3	3	4	3	4	3	4	4	3	3	3	3	3	3	3	3	4	3	3	3	3	3	3	3	3	2	2	2	2	2	3	3	2	2	3	2	3	2	3	2	2	2	1	1
88	2	2	3	2	3	2	1	2	2	1	2	2	2	3	3	3	3	3	3	3	4	3	3	3	4	3	4	4	4	3	2	2	2	2	2	2	2	2	2	2	2	2	2	2	2	2	1	1	2
89	2	2	1	1	1	3	4	4	3	4	4	4	4	3	3	2	3	3	3	3	3	4	3	3	3	3	3	3	3	3	3	3	2	3	3	3	3	3	3	2	3	3	3	3	3	3	3	1	1
90	1	1	1	1	4	4	4	4	4	4	4	4	4	3	4	3	3	4	3	3	3	3	3	3	3	3	3	3	4	3	2	2	3	2	2	2	2	2	2	2	2	2	3	2	2	2	3	2	2
91	2	4	1	3	3	3	3	3	3	3	3	3	3	3	3	3	3	3	3	3	3	3	3	3	3	3	2	2	3	3	3	3	3	3	3	3	4	3	3	3	3	3	3	3	4	3	3	1	2
92	2	5	2	4	1	3	3	3	4	3	3	3	3	3	4	3	4	4	4	3	3	3	3	3	4	3	3	3	3	4	3	2	2	2	2	2	3	2	2	2	2	2	3	2	2	2	3	2	2
93	2	1	1	2	1	4	4	4	4	4	5	5	5	3	3	3	3	4	4	3	3	4	3	3	3	3	3	3	3	3	3	3	3	3	3	3	3	3	3	3	3	3	3	3	2	3	3	1	1
94	1	5	2	3	2	4	4	4	4	4	4	4	4	3	3	3	3	3	3	3	3	3	3	3	3	3	3	3	3	3	3	2	3	3	3	2	3	2	3	3	3	2	3	3	3	2	3	1	1
95	1	2	2	2	1	3	3	3	3	3	4	4	3	4	4	4	4	4	4	4	4	4	4	4	4	4	4	4	4	4	2	3	3	2	2	3	2	2	2	2	2	2	2	2	2	3	2	1	1
96	2	6	2	4	1	3	3	3	3	3	3	3	3	3	3	4	4	3	4	3	3	3	3	3	4	3	4	3	3	3	2	2	2	2	3	3	2	2	2	2	2	2	2	2	2	2	2	1	1
97	1	2	1	2	2	3	3	4	3	4	4	3	4	3	3	3	3	2	3	3	3	3	3	2	2	3	3	3	3	3	2	2	2	3	2	2	2	2	2	3	2	2	2	2	2	3	2	2	2
98	1	3	1	4	4	4	5	4	5	5	5	4	5	4	4	4	3	4	4	3	3	4	4	4	4	4	4	4	4	4	3	3	3	3	3	3	3	3	2	3	3	3	3	3	3	3	3	2	2
99	1	2	1	2	1	3	3	3	3	2	2	3	2	4	3	4	4	4	4	4	4	3	3	3	4	4	3	4	3	4	2	2	3	2	2	3	2	2	2	3	2	2	2	2	3	2	2	1	1
100	1	2	1	1	1	4	4	4	4	4	4	4	4	4	4	4	4	4	5	4	4	4	4	4	4	4	4	4	5	4	2	3	3	2	3	3	2	3	2	3	3	3	3	3	3	3	2	1	1
101	1	3	1	3	1	3	3	3	3	3	3	2	2	3	2	3	2	3	3	3	2	3	3	2	2	3	3	3	3	3	2	2	2	2	2	2	1	2	1	2	2	2	2	2	2	2	2	1	1
102	1	6	1	4	1	4	4	4	4	4	5	4	4	4	4	4	4	4	4	4	4	4	4	4	4	4	4	4	4	4	3	3	3	3	3	3	3	2	3	3	2	2	3	3	3	3	3	2	2
103	1	1	1	1	1	3	3	3	3	3	3	3	2	4	4	4	4	4	4	4	4	4	4	4	4	4	4	4	4	4	3	3	2	2	3	3	3	2	2	2	2	2	2	3	2	2	2	1	2
104	2	2	1	2	1	4	4	4	4	4	4	3	3	3	3	2	3	3	3	3	3	3	2	3	2	2	3	3	2	3	2	2	2	3	2	2	2	2	2	2	2	2	2	2	2	2	2	1	1
105	1	1	3	2	1	4	4	3	4	4	3	3	4	3	3	4	3	3	4	3	3	4	4	3	4	3	3	4	3	3	2	2	2	2	2	2	2	2	2	2	2	2	2	2	2	2	2	1	1
106	2	2	2	2	1	4	4	3	4	4	4	4	4	4	4	4	4	4	4	4	4	4	4	4	4	4	4	4	4	4	3	2	2	2	3	2	2	2	3	2	3	2	2	2	2	2	2	2	2
107	1	2	1	2	2	4	4	4	4	4	4	4	4	3	3	3	2	2	3	3	3	2	2	3	3	2	3	3	2	2	2	2	2	2	2	2	2	2	2	2	2	2	2	2	2	2	2	1	1
108	2	2	2	1	1	4	4	4	4	4	4	5	3	3	3	4	3	3	3	3	3	3	3	3	3	3	3	4	3	3	2	2	2	2	3	2	2	2	2	2	2	2	2	2	2	2	2	1	1
109	2	2	1	2	1	4	4	4	4	4	4	4	4	3	3	2	3	3	3	3	3	3	2	3	3	3	3	3	3	3	3	2	2	2	3	2	3	3	3	3	3	2	3	3	3	2	3	1	1
110	1	2	1	2	1	4	4	4	3	4	3	3	4	5	4	4	5	4	5	5	5	5	5	5	4	5	5	5	5	5	3	3	3	4	3	3	3	3	3	3	3	3	3	3	3	4	3	2	1
111	2	1	2	2	4	4	4	4	4	4	4	4	4	4	4	4	4	4	4	4	4	4	4	4	4	4	4	4	4	4	3	2	3	3	3	2	3	3	3	3	3	3	3	3	3	2	2	1	1
112	2	2	2	1	3	4	4	3	4	3	4	4	3	3	3	3	3	3	3	3	3	3	3	3	3	3	3	3	3	3	2	2	2	2	2	2	2	2	2	2	2	2	2	2	2	2	2	1	1
113	2	2	1	2	2	4	4	4	4	4	4	4	4	3	3	2	3	3	3	3	3	3	3	3	3	3	3	3	3	3	3	2	3	3	3	3	2	2	3	2	3	3	3	2	3	3	2	1	1
114	1	2	1	2	1	4	4	4	4	4	4	4	4	4	3	4	4	3	4	4	3	3	3	4	3	3	3	3	3	3	3	3	3	3	3	3	3	3	3	3	3	3	3	3	3	3	3	1	1
115	2	2	1	2	2	4	4	4	4	4	4	4	4	4	4	4	4	4	4	4	4	4	4	4	4	4	4	4	4	4	3	3	3	3	3	3	3	3	3	3	3	4	3	3	3	3	3	1	1
116	2	2	1	1	1	2	2	2	2	2	2	2	2	4	4	4	3	4	4	4	3	4	4	3	3	4	3	4	4	3	2	2	2	2	2	2	2	3	2	2	2	2	2	2	2	2	2	1	1
117	2	2	1	1	1	4	4	5	4	4	4	4	5	4	5	4	4	4	5	4	4	4	5	5	4	4	4	4	4	4	2	2	2	3	2	2	3	3	3	3	3	3	3	2	2	2	2	2	1
118	2	2	1	2	1	4	4	4	4	4	4	5	4	3	3	3	3	3	3	3	3	3	3	3	3	3	3	3	3	3	3	2	3	2	2	2	2	2	3	2	2	2	2	2	2	2	2	2	1
119	2	1	2	2	1	3	4	3	3	3	3	3	3	4	3	3	3	3	3	3	3	3	3	3	4	3	3	3	3	3	2	2	2	2	2	1	2	2	2	2	2	2	3	2	2	2	2	2	2
120	2	2	3	2	3	3	3	3	3	3	3	3	3	3	3	4	4	3	3	3	4	3	3	3	3	3	3	3	3	3	3	2	2	3	2	2	2	2	2	3	3	3	2	3	3	2	3	2	1
121	2	2	1	1	4	3	3	3	4	3	4	3	3	4	4	3	3	3	4	3	3	4	3	4	3	3	4	4	3	3	2	2	3	3	2	3	2	3	2	3	3	2	2	3	3	3	2	2	1
122	2	2	1	2	2	4	3	4	4	3	4	3	4	4	4	4	4	4	4	4	3	4	4	4	4	4	4	4	4	4	3	3	3	3	3	3	3	3	3	3	2	2	3	2	3	3	2	1	2
123	2	2	1	2	2	3	3	3	3	3	3	3	3	4	5	4	5	4	4	5	4	4	4	4	4	4	4	4	5	5	3	3	3	3	4	3	4	3	4	4	3	4	3	3	3	3	3	2	2
124	2	2	2	2	4	4	4	4	4	3	4	4	4	4	4	4	3	4	4	4	3	3	4	3	3	4	4	3	4	4	3	3	3	3	3	3	4	3	2	3	3	3	3	3	3	3	3	2	2
125	1	1	1	1	1	3	4	3	4	4	3	3	4	4	4	3	4	4	4	4	4	4	4	4	4	4	4	4	4	4	3	3	3	2	3	3	2	3	2	2	3	3	3	2	2	3	2	2	2
126	2	1	1	2	1	3	3	3	3	3	3	3	3	4	3	4	4	4	4	4	3	4	4	3	4	4	4	4	4	4	3	3	2	2	2	2	3	2	3	2	3	2	3	2	3	3	3	1	1
127	2	2	3	2	2	4	4	3	3	4	3	3	3	3	3	2	3	3	3	3	3	3	4	3	3	3	3	3	3	3	2	2	2	2	2	2	2	3	3	2	3	2	3	3	3	2	3	1	1
128	2	1	1	2	4	3	3	3	3	4	3	3	4	3	3	3	3	3	3	3	3	3	3	3	3	3	3	3	3	3	2	2	2	3	2	2	2	2	2	2	2	2	3	2	2	2	2	1	1
129	2	1	1	2	2	4	4	5	4	4	4	4	4	3	3	3	3	3	4	3	3	3	3	3	3	4	3	4	3	3	2	2	2	2	2	2	1	2	2	2	2	2	2	2	2	2	2	1	1
130	2	1	1	2	2	5	5	5	5	5	5	5	5	5	5	5	5	5	5	5	5	5	5	5	5	5	5	5	5	5	3	4	3	3	3	3	3	4	4	4	4	3	3	4	3	3	3	2	2
131	2	1	2	2	2	4	4	4	4	4	4	4	3	3	3	3	3	4	3	3	4	3	3	3	3	3	3	3	3	3	3	3	3	2	3	3	2	2	3	3	3	3	2	3	3	3	2	1	1
132	2	1	3	1	2	2	3	3	3	2	3	3	3	3	3	3	4	3	4	3	4	4	4	4	3	4	4	3	3	4	2	2	2	1	2	1	1	1	1	2	2	1	2	1	1	2	1	1	2
133	1	2	1	2	3	4	4	4	4	4	4	4	4	5	5	5	5	5	5	5	5	5	5	5	5	5	5	5	5	5	2	2	2	3	3	2	2	2	2	2	2	3	3	2	2	3	2	1	1
134	2	1	2	2	3	5	5	5	5	5	5	5	5	4	5	4	4	4	5	4	4	4	4	4	4	4	4	4	4	4	4	3	3	4	3	3	4	3	4	4	3	3	3	4	4	3	4	2	1
135	1	2	1	2	2	3	3	3	3	3	3	3	3	3	3	3	3	3	4	3	4	3	3	3	3	3	4	3	3	3	1	1	2	1	2	1	1	1	2	1	1	1	2	2	1	1	1	1	1
136	2	2	1	2	2	3	3	3	3	3	3	3	3	3	3	3	3	3	4	3	3	4	3	3	3	3	4	4	3	3	2	2	2	2	2	1	2	2	2	2	2	2	2	2	2	2	2	1	1
137	2	2	3	2	3	4	4	4	4	4	4	4	4	2	3	2	2	3	3	3	2	2	3	3	2	3	3	3	2	3	2	2	2	3	2	2	2	2	2	3	3	2	2	2	2	2	2	1	1
138	2	2	3	2	1	3	3	3	3	3	3	4	3	3	4	3	4	3	3	4	3	4	3	3	3	3	3	3	4	3	3	3	2	3	3	2	2	3	3	3	3	3	2	2	2	2	2	2	2
139	2	1	1	1	3	4	4	4	4	5	5	4	4	3	4	3	3	3	3	3	3	3	3	3	3	3	3	3	3	3	1	2	2	2	2	2	2	2	2	2	2	2	2	2	2	2	3	1	1
140	2	2	2	2	2	4	3	3	3	4	4	3	3	4	5	5	5	5	5	5	4	5	5	5	5	5	4	5	5	5	3	3	3	3	3	3	3	3	3	3	3	3	3	3	3	3	3	1	1
141	2	1	2	2	1	3	3	3	3	3	3	3	3	3	3	4	3	3	3	3	3	3	3	4	3	3	3	3	3	3	3	2	3	2	3	2	2	2	3	2	3	3	3	2	2	3	2	1	1
142	1	1	2	1	1	3	3	3	3	3	3	3	3	2	2	2	2	3	2	3	2	2	2	3	2	2	2	2	2	2	2	2	2	2	2	2	2	2	2	2	2	2	2	2	2	2	2	1	2
143	1	2	1	2	2	3	4	3	3	4	4	3	3	4	4	4	4	4	4	4	4	4	3	4	4	4	4	4	4	4	2	2	2	2	3	2	2	2	3	3	2	3	2	2	2	2	2	1	1
144	2	2	1	2	2	5	5	4	4	4	4	5	4	3	4	3	3	3	3	4	3	3	3	3	3	3	3	3	3	3	3	3	4	3	4	3	4	3	3	3	3	3	3	3	3	3	3	3	2
145	2	1	1	2	2	3	4	4	4	4	4	3	3	3	3	3	3	3	4	3	3	4	3	3	3	3	3	3	3	3	2	2	2	2	2	2	2	2	2	2	3	2	2	2	2	2	1	1	1
146	2	1	1	1	2	4	3	3	4	3	4	4	4	4	4	4	4	4	4	4	4	4	4	4	4	4	4	4	4	4	3	3	3	3	3	3	3	3	3	3	3	3	3	3	3	3	3	1	1
147	2	2	1	2	2	3	4	4	3	4	4	4	4	2	3	2	2	2	2	2	2	2	2	2	2	2	2	2	2	2	1	2	2	2	2	2	1	2	2	2	2	2	2	2	2	1	2	1	1
148	2	2	2	2	1	5	5	5	5	5	5	5	5	4	5	5	4	5	5	5	4	4	5	4	5	5	4	4	4	4	3	3	4	3	3	4	3	3	3	3	3	3	3	4	3	4	4	2	3
149	1	1	1	2	1	4	3	3	4	4	3	3	4	4	3	3	3	3	3	4	4	3	4	3	3	3	4	3	4	3	2	2	2	2	2	2	2	2	2	2	2	2	2	3	2	3	2	1	1
150	2	2	1	2	2	2	3	2	2	3	2	3	2	4	5	4	5	4	5	5	5	4	5	5	5	5	5	4	5	5	2	2	2	3	2	2	2	3	2	2	3	2	2	2	2	2	2	1	1
151	2	1	1	2	2	4	3	3	4	3	3	4	4	3	2	2	2	2	2	2	3	3	2	2	3	3	3	2	2	2	2	2	2	2	2	2	1	2	2	2	2	2	2	2	2	2	2	1	1
152	2	2	2	1	1	3	3	3	3	3	4	4	3	2	2	2	3	2	3	2	3	2	2	2	3	2	3	3	3	2	1	2	1	1	1	1	1	1	1	1	1	2	1	1	1	1	1	1	1
153	2	1	3	1	1	4	3	4	4	4	4	4	4	3	3	3	3	3	3	3	3	3	3	3	3	3	3	4	3	3	2	3	2	2	2	2	2	2	2	3	2	2	2	3	2	3	3	1	2
154	2	1	1	2	1	3	2	3	3	3	3	3	3	3	3	3	3	3	3	3	3	3	3	3	3	2	3	3	3	3	2	2	2	2	2	2	2	2	2	2	2	2	2	2	2	3	2	1	1
155	1	1	2	2	1	3	3	3	3	3	3	4	4	3	3	3	3	3	3	3	3	3	3	3	3	3	3	4	3	3	2	2	3	2	2	2	2	3	2	2	2	3	2	2	3	3	3	2	2
156	2	2	2	2	1	4	3	3	3	4	4	3	4	4	4	3	4	4	4	3	4	4	4	3	3	4	3	4	3	4	3	3	3	3	3	3	3	3	3	3	3	2	3	3	3	3	3	1	1
157	2	1	3	2	1	4	3	4	4	4	4	4	4	4	4	4	5	4	4	4	4	4	4	4	4	4	4	4	4	4	3	3	3	3	3	3	3	3	3	3	3	3	3	3	3	3	3	3	3
158	2	2	1	2	1	3	3	4	3	3	3	2	3	5	5	5	5	5	5	5	5	5	5	5	4	4	5	4	5	5	2	2	2	2	3	2	2	2	2	2	2	2	2	3	2	3	2	1	1
159	1	2	3	2	2	5	5	5	5	5	5	5	5	3	3	3	3	4	4	3	3	3	3	4	3	3	3	3	3	4	3	3	4	3	4	4	4	3	3	3	3	3	3	4	3	3	3	2	1
160	1	2	2	2	1	2	2	2	2	2	2	2	2	3	4	4	3	4	4	4	3	4	4	3	3	3	4	3	4	3	2	2	2	2	2	2	1	2	2	1	2	2	2	1	3	2	2	1	1
161	2	2	1	2	1	4	4	4	4	4	5	4	5	4	4	4	4	4	4	4	4	4	4	4	4	4	4	4	4	4	2	2	2	2	3	2	3	3	2	3	2	2	3	2	3	2	3	1	1
162	1	2	1	1	2	2	3	2	3	3	3	3	3	2	2	3	2	2	2	2	2	2	3	2	2	2	3	2	2	2	2	3	2	2	3	2	2	2	2	2	2	2	2	2	2	2	2	1	1
163	2	2	1	2	2	3	3	4	3	3	3	4	3	3	3	3	2	3	3	3	3	3	3	3	3	3	3	2	3	3	2	2	2	2	3	2	2	2	2	3	2	3	2	2	2	2	2	1	2
164	1	2	3	2	1	3	3	3	3	3	3	3	4	2	2	2	2	2	3	2	3	2	3	3	3	3	3	3	3	3	2	2	2	2	2	2	2	2	2	2	2	2	2	2	2	2	2	1	1
165	2	1	1	1	1	3	3	3	3	3	3	3	3	3	3	3	3	3	3	3	3	3	3	3	3	3	3	3	3	3	2	1	2	2	2	2	2	2	2	1	1	1	2	2	1	2	2	1	1
166	1	1	1	1	2	3	3	3	3	3	3	3	2	4	4	4	4	4	4	4	4	4	4	4	4	4	4	3	5	4	3	3	3	3	3	3	3	3	3	3	3	3	3	3	3	3	3	1	2
167	2	2	1	1	3	4	4	4	4	4	4	4	4	2	3	3	3	3	2	3	2	3	2	3	3	3	3	3	3	3	3	3	3	3	3	3	3	3	3	3	3	3	3	3	3	3	3	2	1
168	1	2	1	1	1	4	4	3	4	4	4	4	5	4	3	3	4	3	3	4	3	4	4	3	4	4	3	3	3	3	2	2	2	2	2	2	2	2	2	3	2	2	2	3	2	2	2	1	1
169	1	2	1	2	1	4	4	4	4	4	4	4	4	3	3	4	3	4	3	4	3	4	3	3	3	4	4	3	3	4	2	3	2	2	2	2	2	2	2	2	2	2	2	2	2	2	2	1	1
170	1	1	1	2	2	3	4	4	4	4	4	4	3	3	3	3	3	3	3	2	2	3	3	3	3	3	3	2	3	3	2	2	2	2	2	2	2	2	2	2	2	2	2	2	2	2	2	2	1
171	1	2	1	2	1	4	4	4	4	4	3	4	4	3	3	3	3	3	3	3	4	3	3	3	3	3	3	3	3	3	2	2	2	2	2	2	2	2	2	3	2	2	2	2	2	2	2	1	2
172	1	2	1	2	2	4	4	4	4	4	3	4	4	5	5	4	4	5	4	5	5	5	5	5	5	5	5	4	5	5	2	2	2	2	2	2	2	2	2	2	2	2	3	2	2	2	2	1	1
173	2	1	2	2	3	4	4	4	4	4	3	4	4	4	4	4	4	4	4	4	4	4	4	4	4	4	4	4	5	4	2	2	2	2	2	2	2	2	3	3	2	2	3	2	3	3	2	1	1
174	2	1	1	2	2	4	4	4	4	4	4	4	4	4	4	4	4	4	4	4	4	4	4	4	4	4	4	4	3	4	4	3	4	3	3	3	4	4	4	4	3	4	3	3	4	4	3	3	2
175	1	2	2	2	1	3	3	3	3	3	3	3	3	3	3	4	3	3	3	3	3	3	3	3	3	3	3	3	3	3	1	2	2	1	1	1	1	2	1	1	1	1	1	1	2	2	2	1	1
176	1	1	1	2	2	4	4	4	4	4	4	4	4	3	4	4	3	4	3	4	3	4	4	4	4	4	3	3	4	4	3	2	3	2	2	2	2	3	2	3	2	3	2	3	3	3	3	1	1
177	1	2	1	1	1	3	4	4	3	3	3	3	3	4	4	4	4	4	4	4	4	4	4	4	4	3	4	4	4	4	2	2	2	2	2	2	2	2	2	2	2	2	2	2	2	2	2	2	1
178	1	1	2	2	3	5	4	5	5	5	4	5	5	3	3	4	4	4	4	4	4	4	3	4	4	3	4	3	4	4	3	3	3	3	3	3	3	3	3	3	3	3	3	3	3	3	3	1	1
179	1	2	1	1	1	4	4	4	4	4	4	4	4	4	4	4	4	3	4	3	3	3	4	4	4	4	4	4	4	3	2	2	3	2	2	3	3	2	2	2	2	3	2	2	3	2	2	1	1
180	1	2	2	1	3	4	4	4	4	4	4	4	4	3	4	3	3	4	3	4	3	4	4	3	4	4	4	4	3	4	3	3	3	3	3	3	3	3	3	3	3	3	3	3	3	3	3	2	2
181	2	2	1	1	2	4	5	5	5	5	5	5	5	4	4	4	4	4	4	4	4	4	3	4	3	4	3	4	4	3	2	3	3	3	3	3	3	2	3	3	3	3	3	3	2	2	2	2	2
182	2	1	2	2	1	2	2	3	2	2	2	2	3	4	4	4	4	4	4	4	4	4	4	4	4	4	4	4	4	4	2	2	3	3	2	3	3	3	3	3	2	3	3	3	2	3	3	1	1
183	2	2	1	1	2	3	3	4	4	3	3	3	3	2	2	2	2	2	2	2	3	2	2	2	3	3	3	3	2	2	2	2	2	2	2	2	2	2	2	2	2	2	2	2	2	2	2	1	1
184	2	1	1	2	1	4	4	4	4	4	4	3	4	4	4	4	4	5	4	5	5	4	4	5	4	5	4	4	4	5	2	2	2	2	2	2	2	2	2	2	2	2	2	2	2	2	2	1	1
185	2	2	1	1	1	3	2	3	3	3	3	3	3	2	3	2	2	2	2	2	3	3	3	2	2	2	2	2	2	2	2	2	2	2	2	2	2	2	2	2	1	2	2	2	2	2	2	1	1
186	1	2	1	1	1	4	4	4	4	5	4	4	5	5	4	5	4	4	5	4	5	4	5	5	5	5	4	5	5	4	3	3	3	3	3	3	3	3	3	3	3	3	4	3	3	3	3	1	1
187	2	2	1	2	3	3	3	3	3	3	4	3	3	3	3	3	4	3	3	3	3	3	3	3	3	3	3	3	3	4	2	3	2	2	3	2	2	2	2	3	2	2	3	3	2	3	2	1	1
188	1	2	1	2	1	4	4	4	4	4	4	4	4	4	4	5	5	4	4	5	5	4	5	5	4	5	4	4	5	4	3	3	3	3	3	3	3	2	2	3	3	3	3	3	3	3	3	2	2
189	1	1	1	2	1	3	3	3	3	3	3	3	3	4	4	4	4	4	4	4	4	4	4	4	4	3	4	4	4	4	2	2	2	2	2	1	2	2	2	2	2	2	1	3	2	2	2	1	1
190	2	2	1	2	1	3	3	4	4	4	3	4	3	4	4	3	4	4	4	4	4	4	4	4	4	3	4	4	4	4	2	2	3	2	2	3	3	2	2	2	2	2	2	2	3	2	2	1	1
191	2	2	2	1	2	3	3	3	4	4	4	4	4	3	3	2	3	2	2	2	3	2	3	2	2	3	2	3	3	2	3	2	2	2	2	2	2	2	2	2	2	2	2	2	2	2	2	2	2
192	2	2	2	1	2	3	3	4	3	3	3	3	3	4	4	4	4	4	4	4	4	4	4	4	4	4	4	4	4	4	3	2	3	2	3	2	3	3	3	3	3	3	2	3	3	3	2	2	1
193	1	2	1	2	3	3	3	3	3	3	3	3	3	4	5	4	4	4	4	5	4	4	4	4	4	4	4	4	4	4	2	2	2	2	2	2	2	1	2	2	2	2	2	2	2	2	2	2	1
194	1	2	1	2	1	4	3	3	3	4	3	3	4	4	5	4	4	4	4	4	4	4	5	4	4	4	4	5	4	4	3	2	3	3	3	2	3	2	2	3	3	2	3	3	3	2	3	1	1
195	2	2	1	2	1	3	3	4	4	4	4	3	3	3	3	4	3	3	3	3	3	3	4	3	3	3	3	3	3	3	2	2	2	2	2	2	2	2	3	2	2	1	2	2	2	2	3	1	1
196	1	2	1	2	2	2	3	3	3	2	3	2	3	3	3	3	3	3	3	3	3	3	3	3	3	3	3	3	4	3	1	1	1	1	1	1	1	2	1	1	1	1	1	1	1	2	1	1	1
197	1	1	2	2	1	4	4	4	4	3	4	4	4	4	3	3	3	3	3	3	3	3	3	3	3	3	3	3	3	4	3	3	3	3	3	3	3	3	3	3	3	3	3	3	3	3	3	2	2
198	2	1	2	1	2	3	3	3	3	3	3	3	3	3	3	4	4	4	3	4	3	4	3	4	3	3	4	3	3	4	2	2	2	2	2	2	1	1	2	2	2	1	2	2	2	2	2	2	1
199	2	2	2	2	1	4	4	4	4	3	4	3	3	5	5	5	5	5	5	4	4	4	5	4	5	4	4	5	4	4	3	3	3	3	3	3	3	3	3	3	2	3	3	3	3	4	3	1	1
200	2	2	1	2	2	4	4	5	4	5	4	4	5	3	3	3	3	3	3	3	3	4	2	3	3	3	3	3	3	3	2	2	1	2	2	2	2	2	2	2	2	2	2	2	2	2	2	1	1
201	2	1	2	2	1	4	3	3	3	3	3	3	4	2	2	3	3	3	3	3	2	3	3	3	3	3	3	2	3	3	2	2	2	2	2	2	2	2	2	2	2	1	2	2	2	1	2	1	1
202	2	1	1	2	1	4	4	4	4	4	5	5	4	4	5	4	4	4	4	4	4	5	4	4	5	5	4	4	4	4	3	2	2	3	2	3	3	3	3	3	3	2	2	3	3	3	3	1	1
203	2	2	1	1	2	5	4	4	4	4	3	4	4	4	4	3	3	3	3	3	3	3	3	3	4	4	4	4	4	4	2	3	2	2	2	2	2	2	2	2	3	3	2	2	3	3	2	1	1
204	1	2	2	2	2	4	4	4	4	4	4	4	4	3	4	3	3	3	4	3	3	3	3	3	4	4	3	4	4	4	3	3	3	3	3	3	3	3	3	3	3	3	3	3	3	3	3	1	1
205	2	2	2	1	1	4	4	3	4	3	3	3	3	3	3	3	3	3	3	3	3	3	3	3	3	3	4	3	2	3	3	2	2	2	3	2	3	2	3	2	2	2	2	2	2	3	2	1	1
206	1	1	1	1	1	4	4	4	4	4	4	4	4	3	3	3	3	3	3	3	3	4	3	4	3	4	3	4	3	3	3	3	3	3	3	3	4	3	3	3	3	3	3	3	3	3	4	1	1
207	2	1	3	1	1	4	3	3	3	3	3	3	4	2	3	2	2	2	2	2	2	2	2	2	2	2	2	2	2	2	2	2	3	2	2	2	3	2	2	2	3	3	2	3	2	2	1	2	2
208	1	1	1	2	1	3	4	3	3	4	4	4	3	5	4	5	5	5	5	5	4	5	5	5	5	5	5	5	5	5	3	2	3	3	3	3	3	3	3	3	3	3	3	3	3	3	3	1	1
209	2	1	2	2	3	5	4	4	4	5	4	4	4	3	3	3	3	3	3	3	3	3	3	3	2	3	3	3	3	3	2	3	2	2	2	2	3	3	3	3	3	3	3	3	3	3	3	1	1
210	2	2	1	1	2	5	5	5	5	5	5	5	5	4	3	4	3	3	3	4	3	3	3	3	4	3	3	3	4	4	2	2	2	2	2	2	3	2	2	2	2	2	2	3	3	2	3	2	1
211	2	2	1	2	2	3	3	3	3	3	3	3	3	4	4	4	4	4	4	4	4	5	5	4	4	5	4	4	4	4	3	2	2	2	3	2	3	2	2	2	3	2	2	2	2	2	2	1	1
212	2	2	3	1	1	3	3	3	2	3	2	3	3	3	3	3	3	3	3	3	3	3	3	3	3	3	3	3	3	3	1	1	2	1	1	2	1	2	1	1	2	2	2	2	1	2	1	1	1
213	1	3	2	2	2	3	4	3	3	3	3	3	3	3	2	3	2	3	2	3	2	2	3	2	3	3	2	3	3	3	2	2	2	2	2	2	2	2	1	2	2	2	2	2	2	2	1	1	1
214	2	2	3	1	2	3	3	3	3	3	3	3	4	3	3	3	3	3	3	3	3	3	3	3	3	3	3	3	2	3	2	2	2	2	2	2	2	2	2	2	2	2	2	2	2	2	2	1	1
215	2	2	3	1	3	4	4	4	5	4	4	4	4	4	4	4	4	4	4	4	4	4	4	4	4	4	4	4	4	4	3	3	3	3	3	3	4	3	3	4	3	4	3	4	3	3	3	2	1
216	2	4	3	3	3	4	4	4	4	4	4	4	4	2	2	3	3	2	3	3	3	3	3	3	3	3	3	3	2	3	2	2	2	2	2	2	2	2	2	2	2	2	2	1	2	2	2	1	1
217	2	2	3	1	3	4	3	4	3	3	4	4	4	2	2	3	2	2	2	2	3	3	3	2	2	2	2	2	3	2	2	2	1	2	1	2	1	1	1	1	2	2	1	1	1	2	2	1	1
218	2	5	2	4	3	4	5	5	4	5	5	4	4	4	4	4	5	5	5	4	4	4	4	4	4	5	4	4	4	5	3	3	3	3	3	3	3	3	3	3	2	3	3	3	3	3	3	2	2
219	2	2	3	1	1	3	3	3	3	3	3	3	4	4	4	3	3	4	4	4	4	4	4	5	3	4	4	4	4	4	3	3	3	3	3	3	3	3	3	3	3	3	3	3	3	3	3	2	3
220	1	6	2	4	4	2	2	2	2	2	2	3	2	3	3	3	3	2	3	3	3	3	3	3	3	3	3	3	3	3	2	2	2	2	2	2	2	2	2	2	3	2	2	2	2	2	3	1	2
221	2	3	2	3	2	3	3	2	3	2	3	3	3	3	3	3	3	3	3	3	3	3	3	3	3	3	3	3	3	3	2	3	2	2	2	2	3	3	3	2	3	2	2	3	3	2	3	1	2
222	1	3	1	3	3	4	4	4	4	4	4	4	4	2	3	3	3	3	3	3	3	3	3	3	3	3	3	3	3	3	2	2	2	2	2	2	2	2	2	2	1	2	2	2	2	2	2	1	1
223	2	2	2	2	4	3	3	3	3	3	3	3	3	3	3	3	3	3	3	3	3	3	3	3	3	4	3	3	3	3	2	2	2	2	2	2	2	2	2	2	2	2	2	2	2	3	2	1	1
224	2	2	2	2	4	2	2	3	3	2	2	2	2	2	3	3	3	3	3	3	3	3	3	3	4	3	3	3	3	3	2	2	2	2	2	2	2	2	2	2	2	2	2	2	2	2	2	1	1
225	2	4	2	3	1	5	5	4	4	4	4	4	5	4	5	4	4	4	4	4	4	4	4	4	4	5	4	4	4	4	3	3	3	3	3	3	3	3	3	3	3	3	3	3	3	3	3	2	2
226	2	6	1	3	2	3	2	3	2	2	3	2	2	3	3	2	3	3	2	3	3	3	3	2	2	3	2	3	3	3	2	1	2	2	2	2	2	2	2	2	2	2	2	2	2	2	1	1	1
227	2	1	2	2	1	4	4	4	4	5	4	4	4	4	4	4	4	4	4	4	4	4	4	4	4	4	4	4	4	4	4	3	3	3	3	3	3	3	3	3	3	3	3	3	3	3	3	1	1
228	2	2	1	2	2	3	3	2	3	3	2	2	2	3	4	4	4	4	3	4	3	3	4	4	4	4	3	3	3	3	2	2	1	1	1	2	1	1	2	1	2	2	2	1	1	1	2	1	1
229	2	4	2	4	1	3	3	4	4	3	3	3	4	3	3	3	3	3	2	3	2	3	3	3	3	3	2	3	2	3	2	2	2	2	2	2	2	2	2	2	2	2	2	2	2	2	2	1	1
230	1	2	2	2	2	4	4	4	4	4	3	4	4	3	3	3	3	4	4	3	3	3	3	3	4	3	3	4	3	3	3	3	3	3	3	3	3	3	3	3	4	3	3	3	3	4	3	2	2
231	1	2	2	2	1	4	4	4	4	4	4	4	4	4	4	5	5	4	5	5	4	4	4	5	5	5	5	5	5	5	3	3	3	4	3	3	3	4	4	3	3	3	3	3	4	3	3	2	2
232	2	2	1	1	2	3	4	3	4	4	3	4	3	5	5	5	5	5	5	5	5	5	5	5	5	5	5	5	5	5	3	3	3	3	3	3	3	3	3	3	3	3	3	3	3	3	3	1	1
233	2	1	1	2	1	4	3	3	3	3	4	4	4	4	4	4	4	4	4	4	4	4	4	5	4	4	4	4	4	4	3	3	3	3	2	3	3	3	3	3	2	3	3	3	3	3	3	2	2
234	2	1	2	1	1	4	4	4	4	3	3	3	3	4	4	4	3	3	4	4	3	3	3	3	3	4	4	3	3	4	3	3	2	2	2	2	2	2	2	3	3	2	2	2	3	2	3	1	1
235	1	1	1	2	1	4	4	4	5	4	4	4	5	5	4	5	4	5	5	4	4	4	5	5	5	4	4	5	5	5	3	3	3	3	3	3	3	3	3	3	3	3	3	3	3	3	3	1	1
236	2	3	1	3	2	4	4	4	4	4	4	4	4	4	4	4	4	4	4	4	4	4	4	4	4	4	4	4	4	4	2	3	3	3	3	3	3	3	3	2	3	3	2	3	3	3	3	1	1
237	2	2	1	2	2	1	1	1	1	1	1	1	1	2	2	2	2	2	2	2	2	2	2	2	2	2	2	2	2	2	1	1	1	1	1	1	1	1	1	1	1	1	1	1	1	1	2	1	1
238	2	3	3	4	1	4	4	4	3	3	4	4	4	4	5	4	4	5	4	4	4	4	4	4	5	4	4	4	5	5	3	3	3	2	3	2	3	3	3	3	3	3	3	3	3	3	3	2	2
239	1	2	1	2	4	3	3	3	3	3	4	3	3	4	4	4	4	4	4	4	4	4	4	4	4	4	4	4	4	4	2	3	2	3	2	3	2	2	3	2	2	2	3	2	2	2	2	1	1
240	1	4	3	4	1	3	4	3	4	3	3	4	3	3	3	3	3	3	3	3	3	3	3	3	3	3	3	3	3	3	2	2	3	2	3	3	2	3	3	3	3	3	2	3	3	3	3	1	1
241	2	2	1	2	1	3	3	3	2	3	3	3	2	4	5	5	5	4	5	5	5	5	5	5	5	5	5	4	5	5	2	3	2	3	3	2	3	3	3	2	3	3	3	3	2	3	3	1	1
242	1	4	1	3	2	5	5	4	4	5	5	4	4	4	5	5	4	4	4	4	4	4	5	5	4	4	4	4	5	5	3	3	3	2	3	3	3	3	3	3	3	3	3	3	3	3	3	2	2
243	2	2	1	2	1	3	4	3	3	3	3	4	3	3	3	3	4	3	3	3	3	3	3	3	3	3	3	3	4	3	3	2	2	3	2	2	2	3	2	2	2	2	2	2	3	2	2	2	2
244	2	3	1	3	1	2	2	3	2	2	2	2	2	4	3	3	3	3	3	3	3	3	3	3	3	3	3	3	3	3	2	2	2	2	2	2	2	2	2	2	2	1	2	2	2	2	2	2	1
245	2	1	1	1	3	3	3	3	3	3	2	3	3	5	4	5	4	5	4	5	5	5	5	4	4	5	4	4	5	5	2	2	2	3	2	2	2	2	2	3	2	2	2	2	3	2	2	1	1
246	2	3	2	4	2	4	4	3	4	4	4	3	3	2	2	2	2	2	2	2	2	2	2	2	2	2	2	2	2	2	2	2	2	2	2	2	2	2	2	2	2	2	2	2	2	2	2	1	1
247	2	3	1	3	2	3	3	3	3	3	4	3	3	4	4	4	4	4	4	4	4	4	4	4	4	4	4	4	4	4	2	3	3	3	3	3	3	3	3	3	3	3	3	3	3	3	3	2	2
248	1	2	1	1	2	3	3	3	3	4	3	3	3	2	2	2	2	2	2	2	2	2	2	2	2	2	2	2	2	2	1	1	1	1	1	1	1	1	1	1	1	1	1	1	1	1	1	1	1
249	2	4	2	4	1	3	3	4	4	3	3	3	3	3	3	3	3	3	3	3	3	3	3	4	3	2	3	3	3	3	2	2	2	2	2	2	1	2	2	2	2	2	1	2	2	2	2	1	1
250	2	2	1	2	3	4	4	4	4	4	4	4	4	5	5	5	5	5	5	5	5	5	5	5	5	5	5	5	5	5	4	3	3	3	4	4	4	3	4	4	4	3	3	4	3	4	4	2	2
251	2	4	3	3	1	3	3	3	4	3	4	3	3	3	3	4	4	3	3	3	4	4	3	4	4	3	3	3	3	3	2	2	2	2	2	2	2	2	2	2	2	2	2	2	2	2	2	1	1
252	2	2	1	2	2	3	4	3	3	4	3	3	4	5	5	5	5	5	5	5	5	5	5	5	4	5	4	4	5	5	3	3	4	3	3	3	2	3	3	2	3	3	3	3	3	3	3	1	1
253	1	2	1	2	2	4	4	3	3	3	3	3	3	4	3	3	3	3	3	3	3	3	4	3	3	4	3	3	3	4	2	2	1	1	2	2	1	2	2	2	1	2	1	2	2	2	2	1	1
254	2	1	1	2	1	3	3	3	3	3	4	3	3	3	3	3	3	3	3	3	3	3	3	3	3	3	3	3	3	3	1	2	1	1	2	2	1	1	1	2	2	1	2	2	2	2	1	1	1
255	2	2	2	1	2	3	3	3	4	3	3	3	3	3	3	3	3	3	3	3	3	3	3	4	3	4	3	3	4	3	2	2	3	3	2	2	3	2	3	2	3	2	3	3	2	2	3	1	1
256	2	1	2	2	3	4	4	4	4	4	4	4	4	2	2	2	2	2	2	2	2	2	2	2	2	1	2	2	2	2	2	2	2	2	2	2	2	2	2	1	2	2	2	2	2	2	2	1	1
257	1	3	1	4	2	4	5	4	4	4	4	4	4	3	3	3	3	3	3	4	3	3	3	3	3	4	3	3	3	3	2	2	2	2	2	2	2	2	2	2	2	2	1	2	2	2	2	1	1
258	1	3	2	3	2	4	4	4	4	4	4	3	4	4	3	4	4	4	3	4	4	4	4	4	4	4	3	3	4	4	3	2	2	2	2	2	3	2	2	3	2	2	3	3	2	2	3	1	1
259	2	2	3	1	1	4	4	4	4	4	4	4	4	4	4	4	4	4	4	4	4	4	4	4	3	4	4	4	4	4	2	3	3	3	3	3	3	3	3	3	3	3	3	3	3	3	3	2	2
260	2	4	1	4	1	3	3	3	4	3	3	3	3	3	3	3	3	3	3	3	3	3	3	3	3	3	3	3	3	3	2	2	2	2	2	2	3	2	2	2	2	2	2	2	2	2	2	2	2
261	1	1	1	2	2	4	4	4	4	3	4	4	4	4	4	4	4	4	4	4	4	4	4	4	4	4	4	4	4	4	3	3	3	3	3	3	3	3	3	3	3	3	3	3	3	3	3	1	1
262	1	6	2	3	1	4	4	4	4	4	4	4	4	4	4	4	4	4	4	4	4	4	4	4	4	4	4	4	4	4	3	3	3	3	3	3	3	3	3	3	3	3	4	3	3	3	3	2	2
263	2	4	1	4	1	3	3	3	3	3	3	3	3	4	4	3	3	4	3	4	4	4	4	3	4	4	3	4	4	4	2	2	2	2	2	2	3	2	2	2	3	2	2	2	3	2	2	2	1
264	2	2	1	1	3	4	3	3	3	3	3	3	3	4	4	4	4	4	4	4	3	3	4	4	4	3	4	4	4	3	2	2	2	2	2	2	2	2	3	2	2	2	2	2	2	2	2	1	1
265	2	3	1	3	1	3	3	3	3	3	3	3	3	3	3	3	3	3	3	3	3	3	3	3	4	3	3	3	3	3	2	3	3	2	3	2	2	2	3	2	3	2	2	2	2	2	3	2	1
266	2	3	1	4	2	3	3	3	3	3	3	3	3	4	4	3	3	4	4	4	4	4	4	4	3	4	4	4	4	4	2	2	2	2	2	3	2	2	2	2	2	2	2	2	2	2	2	1	1
267	1	3	1	3	1	4	4	4	3	4	4	4	4	4	4	4	4	3	4	4	4	4	4	4	4	4	4	4	4	4	2	2	3	3	3	2	3	3	3	3	2	3	2	2	2	2	3	1	1
268	2	5	1	4	2	4	4	4	4	3	3	4	3	4	4	4	4	4	4	4	4	4	4	4	4	4	4	4	4	4	3	2	3	2	3	2	2	3	2	3	3	2	3	3	3	3	2	2	2
269	2	1	2	2	2	4	4	3	4	4	4	3	3	3	3	4	3	4	3	4	3	4	3	3	4	3	3	3	3	3	3	3	3	3	2	3	3	3	3	3	3	3	3	3	3	3	3	2	1
270	2	4	1	4	3	5	5	5	5	5	5	5	5	4	3	4	4	4	4	3	3	4	4	4	4	4	4	4	4	4	4	4	3	3	3	3	3	3	3	3	4	3	3	4	4	3	3	1	2
271	2	1	1	1	2	4	4	4	4	4	4	4	4	4	4	4	3	4	4	4	4	4	4	4	3	4	4	4	4	4	3	3	3	3	3	3	3	2	3	3	3	3	3	3	2	2	2	2	1
272	2	4	1	3	1	3	3	3	3	3	4	3	3	3	3	3	3	3	3	3	3	3	3	3	3	3	3	3	3	3	3	3	2	3	3	2	3	2	2	2	2	2	2	2	2	2	2	2	1
273	1	3	1	4	2	4	4	4	4	4	4	4	4	2	2	2	2	2	2	2	2	2	2	1	2	2	2	2	2	2	1	2	2	1	2	2	2	2	1	2	2	2	2	2	2	2	1	1	1
274	2	6	3	4	1	4	3	4	4	4	4	4	3	4	4	4	4	4	4	4	4	4	4	4	4	4	4	4	4	4	3	2	3	2	3	3	3	3	3	3	3	3	3	2	2	3	3	2	2
275	2	2	1	2	2	4	4	4	4	4	4	4	4	5	5	5	5	5	5	4	5	5	5	5	5	5	5	5	5	5	3	3	3	2	3	3	3	3	3	3	2	3	3	3	3	3	3	1	2
276	2	3	2	3	1	4	4	4	4	4	4	4	4	4	3	4	4	4	4	3	3	4	4	4	4	4	4	4	4	4	3	3	3	3	3	3	3	3	3	3	3	3	3	3	3	3	3	2	2
277	2	2	2	2	1	3	3	3	3	3	3	3	4	2	3	2	2	2	2	3	2	3	3	2	2	2	2	2	3	2	2	2	2	1	1	1	1	2	2	1	2	1	2	1	1	2	2	1	1
278	1	3	1	3	3	3	3	3	3	3	3	4	3	4	5	4	5	5	5	4	4	5	4	4	4	4	4	4	4	5	3	3	3	3	3	3	3	3	3	3	3	3	3	3	3	3	3	2	2
279	2	2	1	1	1	3	3	3	3	4	4	3	4	3	2	3	3	3	2	2	3	3	3	3	3	2	3	3	2	3	1	2	2	2	1	1	2	2	1	2	2	1	1	2	1	2	1	1	1
280	2	3	2	3	1	3	3	3	3	3	3	3	3	2	2	2	2	2	2	2	2	2	2	2	2	2	2	2	2	2	1	1	1	1	1	1	2	1	1	1	1	1	1	1	1	1	1	1	1
281	1	4	1	3	1	5	5	4	4	5	4	4	4	3	3	4	3	3	4	3	3	4	4	3	3	4	4	3	3	3	3	2	3	3	3	3	3	2	3	3	3	3	3	2	3	3	3	2	1
282	2	1	1	2	2	3	3	4	3	4	3	4	4	4	3	4	4	3	3	4	4	4	4	4	4	4	4	4	3	4	2	2	2	2	2	2	2	2	2	2	2	2	2	2	2	2	2	1	1
283	2	2	2	2	3	2	3	3	2	2	3	2	2	5	5	5	4	4	5	5	4	5	4	5	4	5	5	5	5	5	3	3	3	3	3	3	3	3	3	3	3	3	3	2	3	3	4	2	2
284	1	4	1	3	1	4	4	4	3	4	3	4	3	5	4	4	4	5	5	4	5	4	5	5	5	5	5	5	5	5	3	3	3	3	3	3	3	3	3	3	3	2	3	3	3	3	3	1	1
285	2	3	1	4	2	3	3	4	3	3	3	3	4	3	3	4	3	3	3	3	3	3	3	3	3	3	3	3	3	3	2	3	2	2	2	2	2	2	2	2	2	2	2	1	2	2	2	1	1
286	1	2	3	2	2	4	4	4	3	4	4	3	3	2	2	2	2	2	2	2	2	2	2	2	2	2	1	2	2	2	1	1	1	1	2	1	2	2	2	1	2	1	2	1	1	2	2	1	1
287	1	3	1	3	1	3	3	3	3	4	4	3	3	4	3	4	3	4	4	3	4	3	4	4	4	3	3	3	3	4	1	1	1	1	1	1	1	2	1	1	1	2	1	1	1	1	1	1	1
288	1	2	1	1	1	3	3	3	3	3	3	2	3	3	3	3	3	3	3	3	3	3	2	3	3	3	3	3	4	3	2	2	3	2	2	2	2	2	2	2	2	2	2	2	2	2	2	1	1
289	2	4	1	4	3	5	4	5	5	5	5	5	4	4	3	4	4	3	3	4	3	4	4	3	3	3	4	3	4	3	3	3	4	3	3	3	3	3	3	3	3	3	3	3	3	3	3	1	1
290	1	2	1	1	1	4	3	4	3	3	3	3	3	4	4	4	4	4	4	4	4	4	4	4	4	4	4	4	4	5	3	3	3	3	3	3	3	3	3	2	3	3	3	3	3	3	2	2	2
291	2	3	3	3	2	4	4	3	3	3	4	3	4	3	3	3	3	4	3	3	3	3	3	3	3	3	3	3	3	3	2	2	2	2	2	2	2	2	2	2	2	2	2	2	3	2	2	1	1
292	1	2	1	2	1	4	4	3	4	4	4	4	4	5	4	5	5	4	4	4	4	4	4	4	4	4	4	4	5	5	3	2	2	2	2	2	2	3	3	2	2	2	3	2	2	3	3	1	1
293	2	4	1	3	1	3	3	3	3	3	3	3	3	3	3	3	3	4	3	3	3	3	3	3	3	3	2	3	3	3	3	2	2	2	2	2	2	2	2	2	2	2	2	2	2	2	2	2	1
294	1	1	1	2	3	4	4	4	4	4	4	4	4	4	3	3	3	4	4	3	4	3	4	4	4	4	4	3	4	4	2	2	2	2	2	2	2	2	2	3	2	2	2	2	3	2	3	2	1
295	1	2	2	1	1	3	3	2	3	3	3	3	2	2	2	3	3	2	2	3	3	2	3	2	3	3	2	3	2	2	2	2	2	2	2	3	3	2	2	2	3	2	3	2	2	2	2	1	1
296	2	4	1	3	3	4	4	3	4	3	3	3	3	3	3	3	3	3	3	3	3	3	3	3	3	3	3	3	3	3	2	2	2	3	2	2	2	2	2	2	2	2	2	2	2	2	2	2	2
297	2	2	1	2	1	3	3	4	3	3	3	4	4	4	4	4	4	4	4	4	4	4	4	4	4	3	4	4	4	4	3	4	3	3	3	3	3	3	3	3	3	3	3	3	3	3	3	2	2
298	2	2	1	1	1	4	4	4	4	4	4	4	4	3	4	4	4	4	4	3	4	4	4	4	3	4	4	3	3	4	3	2	3	3	3	2	2	2	3	2	2	2	3	2	2	3	3	1	1
299	2	2	1	2	3	3	3	4	3	3	3	3	3	3	4	3	3	3	3	4	3	4	4	4	3	4	4	4	4	3	3	3	3	3	3	3	3	3	3	3	3	3	3	3	3	4	3	1	1
300	1	3	2	4	2	4	4	3	3	3	3	3	3	3	3	3	4	4	4	4	3	3	4	4	3	3	4	3	4	3	2	2	2	2	2	2	3	2	3	2	2	2	2	2	3	2	2	1	1
301	2	3	2	3	2	4	4	4	4	4	4	4	4	4	3	3	3	3	3	3	3	3	3	3	3	3	3	3	3	4	3	3	3	3	3	3	3	3	3	3	3	3	3	3	3	3	3	2	2
302	1	3	1	3	3	3	3	4	4	4	4	4	4	4	4	4	4	5	4	4	4	4	4	4	5	4	4	4	4	5	3	3	2	3	3	3	3	3	3	3	3	3	2	3	3	3	3	1	1
303	2	2	2	2	4	3	2	2	3	3	2	3	3	4	4	4	4	4	4	4	4	4	4	4	3	4	4	4	4	4	2	2	2	1	2	2	2	2	2	2	2	2	1	2	1	2	2	1	1
304	2	2	2	2	4	2	3	2	2	2	3	3	2	3	3	3	3	3	3	2	3	3	3	3	2	3	3	3	3	3	2	2	1	2	2	2	1	2	2	2	2	2	2	2	2	2	2	2	1
305	2	4	2	3	1	4	4	3	4	4	4	4	4	3	3	3	4	3	3	3	3	3	3	3	3	3	3	3	3	3	2	2	2	2	2	2	2	2	2	2	2	2	1	1	2	2	2	1	1
306	2	6	1	3	2	4	4	4	4	4	5	4	4	4	4	3	4	4	3	4	4	3	4	3	4	4	4	4	4	3	3	3	3	3	3	3	3	3	2	3	3	3	3	3	3	3	2	1	1
307	2	1	2	2	1	3	3	3	3	3	3	3	3	4	4	4	4	4	4	5	4	4	4	4	4	4	4	4	5	5	3	3	3	3	2	3	3	3	3	3	2	3	3	3	3	3	3	2	1
308	2	2	1	2	2	3	3	3	3	4	3	3	3	3	2	3	3	3	3	3	3	3	3	3	3	3	3	3	3	3	2	2	2	2	2	2	2	2	2	2	2	1	2	2	2	2	2	1	1
309	2	4	2	4	1	3	3	3	4	3	3	3	3	3	3	3	3	3	3	3	3	4	3	3	3	3	4	4	3	3	3	3	3	3	3	3	3	3	3	3	3	3	3	3	3	3	3	2	2
310	1	2	2	2	2	4	4	4	4	3	3	3	3	4	4	4	4	4	4	4	4	4	5	4	4	4	4	4	4	4	3	3	3	2	2	2	2	3	3	3	3	3	3	2	2	3	3	1	1
311	1	2	2	2	1	4	4	4	4	4	4	4	5	2	2	3	2	3	3	2	3	2	3	3	2	2	3	3	3	2	3	3	3	2	3	2	3	3	3	3	3	3	3	2	3	3	3	1	1
312	2	2	1	1	2	5	5	5	5	5	5	5	5	4	4	4	4	4	4	4	4	4	4	4	4	4	4	4	4	4	4	4	4	4	4	4	4	4	4	4	4	4	4	4	4	4	4	2	2
313	2	1	1	2	1	3	3	3	3	3	3	3	3	3	4	3	4	4	3	4	3	4	4	4	3	4	3	3	4	4	2	2	2	2	2	2	2	1	2	1	2	2	2	2	2	2	2	1	1
314	2	1	2	1	1	3	4	3	3	3	4	3	3	4	4	4	4	4	3	4	4	4	4	4	4	4	4	4	3	4	3	3	2	3	3	3	2	2	3	3	3	2	2	2	2	3	3	1	1
315	1	1	1	2	1	3	4	4	4	3	4	4	4	3	3	2	2	2	2	2	3	3	3	3	2	3	3	2	3	3	2	2	2	2	2	2	2	2	2	2	2	2	2	2	2	2	2	1	1
316	2	3	1	3	2	4	4	4	4	4	4	4	4	3	3	3	3	3	3	3	2	3	3	3	3	3	3	3	3	3	3	2	2	2	3	2	3	2	2	3	2	2	2	2	2	3	2	2	1
317	2	2	1	2	2	4	5	5	5	5	4	5	4	3	3	3	3	2	3	3	3	3	3	3	3	3	3	3	3	3	1	2	1	2	2	2	2	2	2	1	2	2	2	2	1	2	2	1	2
318	2	3	3	4	1	3	4	3	3	4	3	3	3	3	3	3	3	3	3	3	3	3	3	3	3	3	3	3	3	3	1	1	2	1	2	2	2	2	2	2	2	1	1	2	2	1	2	1	1
319	1	2	1	2	4	5	4	4	5	5	5	5	5	4	4	4	4	4	4	4	4	4	4	4	4	4	4	4	4	4	3	3	3	3	3	3	4	3	3	3	3	3	4	4	4	3	4	2	2
320	1	4	3	4	1	4	4	4	5	5	5	4	5	4	4	4	4	4	4	4	4	4	4	4	4	4	4	4	4	4	3	3	3	3	3	3	3	3	3	3	2	3	3	3	3	3	3	2	2
321	2	2	1	2	1	3	3	3	3	3	3	3	2	3	3	3	3	3	3	3	3	3	2	3	3	3	3	3	2	3	2	2	2	2	1	2	2	2	2	2	2	2	2	2	2	2	2	2	1
322	1	4	1	3	2	4	4	4	4	4	4	4	4	5	5	5	4	4	5	5	5	4	4	5	5	5	5	5	4	4	3	3	3	3	3	3	3	2	3	3	3	3	3	2	3	3	3	1	1
323	2	2	1	2	1	4	4	4	4	4	3	4	4	5	4	4	4	4	5	4	4	4	5	4	5	5	4	4	4	4	2	2	2	2	2	2	2	3	2	2	2	3	2	2	2	2	2	2	2
324	2	3	1	3	1	4	4	4	4	4	4	4	4	3	3	3	3	2	3	3	3	3	2	3	3	3	3	3	3	2	3	3	3	2	3	3	3	3	3	3	3	3	3	3	3	3	3	1	1
325	2	1	1	1	3	4	3	4	4	4	4	3	4	4	4	4	5	4	5	4	4	4	4	4	5	4	4	4	4	4	3	2	2	2	2	2	2	2	2	3	2	2	2	2	2	2	2	1	1
326	2	3	2	4	2	4	3	3	3	3	4	3	4	4	4	4	4	4	3	4	4	4	4	4	4	4	4	4	4	4	2	3	3	2	2	2	2	3	3	3	2	3	3	2	2	2	2	1	1
327	2	3	1	3	2	3	3	3	3	3	4	3	4	4	4	4	4	4	4	4	3	4	4	4	3	4	3	4	4	4	2	2	2	2	2	2	2	2	2	3	2	2	2	2	2	2	3	2	2
328	1	2	1	1	2	4	4	4	5	4	4	5	4	4	4	4	4	4	4	3	4	4	4	4	4	4	4	4	4	4	4	3	3	3	3	3	3	3	3	3	3	3	3	2	3	3	3	1	1
329	2	4	2	4	1	3	3	2	2	3	3	3	3	3	3	3	3	4	3	3	4	3	3	3	3	3	3	3	3	3	3	3	3	3	3	3	3	3	3	3	3	2	3	3	3	3	3	1	1
330	2	2	1	2	3	4	4	4	4	4	4	5	4	4	4	4	4	4	4	4	4	4	5	4	4	4	4	4	5	4	3	3	3	3	3	3	3	3	3	3	3	3	3	3	3	4	4	1	1
331	2	4	3	3	1	3	4	3	3	3	4	3	3	3	3	3	3	3	3	3	3	4	3	3	3	3	4	3	3	3	2	2	2	2	2	2	2	2	2	2	2	2	2	2	2	2	2	1	1
332	2	2	1	2	2	3	3	3	3	2	3	4	3	4	3	4	3	3	4	3	4	3	4	4	4	3	4	4	4	3	3	2	3	2	2	2	2	2	3	2	2	2	2	2	2	2	2	1	2
333	1	2	1	2	2	3	3	3	3	3	3	3	3	4	3	4	3	3	4	3	3	3	4	3	4	3	4	4	3	4	2	2	2	2	2	1	2	2	2	1	2	2	2	2	2	2	2	1	2
334	2	1	1	2	1	2	2	2	2	2	2	2	2	3	3	3	3	3	2	3	2	3	3	3	3	3	3	3	3	3	2	2	2	2	1	1	2	2	1	1	1	2	2	2	2	1	1	1	1
335	2	2	2	1	2	5	5	5	5	5	5	5	4	5	5	5	5	5	4	5	5	4	5	5	5	4	5	5	5	4	4	4	4	4	4	4	4	4	4	4	4	4	4	4	4	4	4	2	2
336	2	1	2	2	3	4	3	4	4	4	4	3	4	4	4	4	4	4	4	4	4	4	4	4	4	4	5	4	4	4	4	4	4	3	3	3	4	3	3	3	4	3	4	3	3	3	4	1	2
337	1	3	1	4	2	3	3	2	2	3	3	2	3	4	4	4	4	4	4	4	4	4	3	4	4	4	4	4	4	4	2	2	2	2	2	2	2	2	2	2	2	2	2	3	3	3	2	1	1
338	1	3	2	3	2	3	3	4	3	4	3	4	3	5	5	5	5	5	5	5	5	5	5	5	5	5	5	5	5	5	3	2	2	3	2	3	3	2	3	2	3	3	2	3	3	3	2	1	1
339	2	2	3	1	1	4	4	4	4	4	4	4	4	3	3	3	2	3	3	3	2	3	2	3	3	3	3	3	3	3	3	3	3	2	3	3	3	2	3	3	3	3	2	3	2	3	3	1	1
340	2	4	1	4	1	5	5	4	4	4	4	4	4	3	3	3	3	4	4	3	4	3	4	3	3	3	3	3	3	3	3	3	3	3	2	3	3	2	3	3	3	3	3	3	3	2	3	1	1
341	1	1	1	2	2	4	4	5	4	4	4	5	4	4	3	4	4	4	4	4	4	3	4	4	3	4	4	3	4	3	3	3	3	3	3	3	3	3	2	3	3	3	3	3	3	3	2	2	2
342	1	6	2	3	1	4	4	5	4	4	4	4	4	4	4	5	4	4	4	4	5	4	4	4	4	4	4	4	4	4	3	3	3	3	3	3	3	3	4	3	3	3	3	3	3	3	3	1	2
343	2	4	1	4	1	4	3	4	4	3	4	4	3	4	3	4	3	4	3	3	3	3	4	4	3	3	3	3	3	3	3	3	3	3	3	3	3	3	3	3	3	3	3	3	3	3	3	2	2
344	2	2	1	1	3	4	4	4	4	4	4	4	4	3	3	3	3	2	3	3	3	3	3	3	3	3	3	3	3	2	3	3	3	3	3	3	3	3	3	3	3	2	3	3	3	2	3	1	1
345	2	3	1	3	1	2	2	2	3	2	2	3	2	3	3	3	3	3	3	3	3	3	3	3	3	3	3	3	3	3	2	2	2	2	2	2	2	1	2	2	2	2	2	3	2	2	2	1	2
346	2	3	1	4	2	2	2	2	2	2	3	3	2	4	4	4	5	5	5	4	4	5	4	4	4	5	4	4	4	4	2	2	2	2	2	3	2	2	2	2	2	2	3	2	3	2	2	1	1
347	1	3	1	3	1	3	2	3	2	3	3	3	2	2	2	2	2	2	2	2	2	3	2	2	3	2	3	2	2	2	1	1	2	1	1	1	1	1	1	1	1	1	1	1	1	1	1	1	1
348	2	5	1	4	2	3	3	3	4	3	3	3	3	4	3	4	4	3	4	4	4	3	4	3	4	4	3	4	4	4	3	2	2	2	2	3	2	3	2	3	2	2	3	3	2	2	2	2	1
349	2	1	2	2	2	3	3	3	2	2	3	3	3	5	5	4	5	5	4	5	4	5	5	4	4	4	5	4	4	4	3	3	2	2	3	3	3	3	2	3	3	2	3	2	2	3	3	2	1
350	2	4	1	4	3	3	3	3	3	3	3	3	3	3	3	3	3	3	3	3	3	3	3	3	3	3	3	3	3	3	3	3	3	2	3	3	3	2	3	3	3	3	2	2	3	3	2	2	2
351	2	1	1	1	2	4	4	4	4	4	4	4	4	3	3	4	3	3	3	3	3	3	4	3	3	3	4	4	3	3	3	2	2	2	2	3	2	2	2	3	2	3	3	2	2	2	2	1	1
352	2	4	1	3	1	5	5	5	5	5	5	5	5	5	5	5	5	5	5	5	4	5	5	5	4	5	5	5	4	5	3	3	3	3	3	4	3	3	3	4	3	3	3	3	3	3	3	1	1
353	1	3	1	4	2	3	4	3	3	3	3	3	3	3	3	3	3	3	3	3	4	4	4	3	3	3	4	4	3	3	3	3	3	2	3	3	3	3	3	3	3	2	2	3	3	2	3	2	2
354	2	6	3	4	1	2	3	3	3	3	3	2	3	4	4	3	4	4	4	4	4	4	4	4	4	4	4	4	4	4	2	2	3	3	3	3	3	3	3	3	2	3	3	3	3	3	3	1	1
355	2	2	1	2	2	3	3	3	3	2	3	3	3	4	4	5	5	4	4	4	4	4	4	4	4	5	4	5	5	4	3	2	2	3	3	3	2	2	2	3	3	3	3	3	2	2	3	1	1
356	2	3	2	3	1	5	4	4	5	4	4	4	4	4	4	4	4	4	3	4	3	3	3	4	4	3	4	4	4	4	3	3	3	3	4	3	3	3	3	3	3	3	3	4	3	3	4	2	2
357	2	2	2	2	1	3	3	3	3	3	3	3	3	4	4	4	4	4	3	4	4	4	3	4	4	4	3	4	4	4	2	2	2	3	2	2	2	2	2	3	2	3	2	2	2	3	2	1	1
358	1	3	1	3	3	3	3	3	3	3	4	3	3	2	2	3	2	2	2	2	2	2	2	2	2	2	2	2	2	2	2	1	2	1	2	2	2	1	1	1	2	2	2	2	1	2	2	1	1
359	2	2	1	1	1	3	3	3	3	3	3	3	3	4	4	4	4	4	4	4	4	4	3	4	4	4	4	4	4	4	3	3	3	3	3	3	3	3	3	3	3	3	3	4	2	3	3	1	2
360	2	3	2	3	1	3	3	3	3	4	3	3	3	5	5	5	5	5	5	5	5	5	5	5	5	5	5	5	5	5	4	3	4	4	4	4	3	3	4	4	4	3	4	4	4	3	4	2	2
361	1	4	1	3	1	4	4	4	4	5	4	4	4	3	3	3	4	4	3	4	3	3	3	3	3	3	3	3	3	4	3	3	3	3	3	3	2	3	3	3	2	3	3	3	3	3	3	2	2
362	2	1	1	2	2	4	4	4	3	4	3	4	4	4	4	4	4	4	4	4	3	3	3	4	3	4	3	4	4	3	2	2	3	3	3	3	3	3	2	2	3	2	2	2	2	2	2	2	2
363	2	2	2	2	3	3	3	4	3	4	3	4	4	3	3	3	3	3	3	3	3	3	3	3	3	3	3	3	3	3	1	1	2	2	2	2	1	2	2	2	2	2	2	2	2	2	2	1	1
364	1	4	1	3	1	4	4	4	4	4	4	4	4	3	3	3	3	3	3	3	3	3	3	3	3	3	3	3	3	3	3	3	3	3	3	3	3	3	3	3	3	3	3	2	3	3	3	2	2
365	2	3	1	4	2	3	4	3	3	4	3	3	4	4	4	3	4	4	4	4	4	4	4	4	4	3	4	4	4	4	3	3	3	3	3	3	3	3	3	3	3	3	3	3	3	3	3	1	1
366	1	2	3	2	2	3	3	2	3	2	3	3	3	3	3	3	3	3	3	3	3	3	3	3	3	3	3	2	3	3	2	2	2	2	2	2	2	2	2	2	2	2	2	2	2	2	2	1	1
367	1	3	1	3	1	4	4	4	4	4	4	4	4	3	3	3	3	3	3	3	3	3	3	4	3	3	3	3	3	3	2	2	2	2	2	2	2	2	2	3	2	2	2	2	2	2	2	1	1
368	1	2	1	1	1	3	3	2	3	3	3	3	4	2	2	3	2	3	3	3	2	2	2	3	2	3	2	3	3	2	1	1	1	1	1	1	1	1	1	1	1	1	2	1	1	1	1	1	1
369	2	4	1	4	3	4	4	4	4	4	4	4	4	4	4	4	4	4	4	4	4	4	4	4	4	4	4	4	4	4	2	3	3	2	2	3	3	3	2	2	3	2	2	3	3	3	3	1	1
370	1	2	1	1	1	4	3	3	3	3	3	3	3	4	4	4	4	4	4	4	4	4	4	4	4	4	4	4	4	4	2	2	2	2	2	2	2	2	2	2	2	3	2	2	2	2	3	1	1
371	2	3	3	3	2	4	3	3	3	4	4	3	3	2	2	3	3	2	2	2	2	3	2	2	2	2	2	2	3	3	3	3	2	3	2	3	3	3	3	3	3	3	2	3	3	3	3	2	1
372	1	2	1	2	1	2	3	3	3	3	2	2	3	3	3	3	3	3	3	3	3	3	4	3	4	3	3	3	3	3	2	2	2	3	2	3	2	2	3	3	2	2	2	3	2	2	3	1	1
373	2	4	1	3	1	3	3	3	3	3	3	3	3	2	3	2	2	2	2	2	2	2	3	2	3	3	2	2	2	2	2	2	2	1	2	2	3	2	2	2	2	2	2	2	2	2	2	1	2
374	1	1	1	2	3	3	3	3	3	3	3	3	3	3	3	3	3	3	3	3	3	3	3	4	3	3	3	3	3	3	2	2	1	2	1	2	1	1	1	1	1	1	1	2	1	2	1	1	1
375	1	2	2	1	1	3	3	3	4	3	3	3	3	3	3	2	3	3	3	3	3	3	3	3	3	2	3	3	3	3	2	2	2	2	2	3	2	3	2	2	2	2	3	2	3	2	2	1	1
376	2	4	1	3	3	4	4	4	4	4	4	4	4	4	4	4	4	3	4	3	4	4	4	4	4	4	4	4	4	4	3	3	2	3	2	2	2	2	3	3	3	3	3	3	2	2	3	1	1
377	2	2	1	2	1	4	4	4	4	4	4	3	4	3	4	4	3	4	4	3	4	3	3	4	4	4	4	4	4	4	3	3	3	3	3	3	3	3	3	3	3	3	3	3	3	3	2	2	1
378	2	2	1	1	1	5	4	4	5	4	5	5	4	3	3	3	3	3	3	3	3	3	3	3	3	3	3	3	3	3	3	2	2	2	2	2	2	2	2	2	3	2	2	2	2	2	2	1	1
379	2	2	1	2	3	4	3	3	3	3	3	3	3	5	4	4	4	4	4	4	5	5	4	4	5	4	4	5	5	4	3	3	3	3	3	3	3	3	3	3	3	3	3	3	3	3	3	1	1
380	1	3	2	4	2	4	4	3	3	3	3	3	3	4	4	4	4	4	4	4	4	4	4	4	4	4	4	4	4	4	2	2	2	2	2	3	2	2	2	2	2	2	2	2	2	3	2	1	1
381	2	2	2	2	4	4	4	4	4	4	4	4	3	4	4	4	4	4	4	4	4	4	4	4	4	4	4	4	4	4	2	3	3	3	2	3	2	2	2	3	2	2	3	3	2	2	3	1	2
382	1	6	3	3	1	4	4	4	3	4	4	4	3	3	4	3	3	3	3	3	3	4	3	3	3	4	4	3	3	3	2	2	1	2	2	2	2	2	2	2	2	2	2	2	2	1	2	1	1
383	2	2	1	2	2	3	3	3	3	3	3	3	3	3	3	3	3	3	3	2	3	3	3	3	3	3	3	3	3	3	2	2	2	2	3	3	2	2	2	2	2	2	2	3	2	2	2	1	2
384	1	3	2	3	1	3	4	3	4	4	4	3	4	4	4	4	4	4	4	4	4	4	4	4	4	4	4	4	4	3	3	3	3	3	3	3	3	3	3	2	3	3	3	3	3	4	3	2	2
385	2	2	1	2	1	3	3	3	3	3	3	3	3	3	3	3	3	3	3	3	3	3	3	3	3	3	3	3	3	3	2	2	3	2	2	2	2	3	3	2	2	3	2	2	2	3	2	1	1
386	1	4	3	3	1	4	3	3	4	4	4	3	4	4	4	4	4	4	4	4	4	4	4	4	4	4	4	4	4	4	2	3	2	2	2	2	2	2	2	2	2	3	2	2	2	2	3	1	1
387	2	3	2	3	1	3	4	3	3	3	3	3	3	3	4	4	3	4	4	3	4	4	3	4	3	3	4	3	4	4	3	3	3	3	3	3	2	3	3	3	3	3	3	2	2	3	3	1	1
388	2	2	3	2	3	3	3	3	3	3	3	3	3	4	4	4	3	4	4	3	3	4	4	4	4	4	3	4	3	3	2	2	2	2	2	2	2	2	2	2	2	2	2	2	1	2	2	1	1
389	2	2	1	1	1	4	3	3	3	3	4	3	4	3	3	3	3	3	3	3	3	3	3	3	3	3	3	3	3	3	2	2	2	2	2	2	2	2	2	3	2	2	2	2	2	2	2	1	1
390	1	1	1	1	4	3	3	2	3	3	3	3	3	3	3	3	3	3	3	3	3	3	3	3	3	3	3	3	3	3	2	3	2	3	2	2	2	2	2	2	3	2	2	2	2	2	2	1	1
391	2	4	1	3	3	3	3	3	3	3	2	3	3	3	3	3	3	4	3	4	3	3	4	3	3	3	3	4	3	3	2	2	2	2	2	2	2	2	2	2	2	3	2	2	2	2	2	1	1
392	2	5	2	4	1	3	3	4	3	2	3	3	3	4	4	4	3	4	3	3	3	4	4	4	4	3	4	3	4	4	2	3	2	2	3	3	2	2	2	3	3	3	2	2	3	3	2	1	1
393	2	1	1	2	1	3	4	3	3	3	3	3	3	3	3	3	3	3	3	3	3	3	3	3	3	3	3	3	3	3	2	3	2	2	2	2	3	2	2	2	2	2	2	2	2	2	2	1	1
394	1	5	2	3	2	5	4	5	4	4	4	4	4	2	2	2	3	2	3	3	2	3	2	2	2	2	2	2	3	2	2	2	2	2	2	2	2	2	2	2	2	2	2	2	2	2	2	1	1
395	1	2	2	2	1	3	3	3	3	3	3	3	3	3	4	4	4	4	4	4	4	4	4	4	4	4	4	4	4	4	2	2	2	2	2	1	1	2	2	1	2	2	2	2	2	2	2	1	1
396	2	6	2	4	1	4	4	4	4	4	4	4	4	5	4	4	5	4	5	5	4	4	5	4	4	4	5	4	4	5	3	3	3	3	3	3	4	3	3	3	3	3	4	3	3	3	3	1	1
397	1	2	1	2	2	4	3	3	3	3	3	4	3	3	3	3	3	3	3	3	3	4	3	3	3	3	4	4	3	4	3	2	3	2	3	3	3	2	2	2	2	2	2	3	3	2	2	1	1
398	1	3	1	4	4	4	4	4	4	4	4	4	4	4	4	4	4	4	4	5	4	4	4	4	4	4	4	5	4	4	3	3	3	3	2	2	2	3	3	3	3	3	3	3	3	3	3	1	1
399	1	2	1	2	1	3	4	3	3	3	4	3	3	3	3	4	4	3	3	3	3	3	3	3	4	3	3	3	3	4	2	2	2	2	2	2	2	2	2	2	2	2	2	2	2	2	2	1	1
400	1	2	1	1	1	4	3	4	3	4	3	3	4	4	4	4	4	4	4	4	4	4	4	4	4	4	4	4	4	4	4	3	3	3	3	3	3	3	3	3	3	3	3	3	3	3	3	1	1
401	1	3	1	3	1	3	3	3	3	3	3	4	3	4	4	4	4	4	4	4	4	4	4	4	3	3	4	4	4	4	3	3	3	3	3	3	3	3	3	3	3	3	3	3	4	4	4	1	2
402	1	6	1	4	1	3	4	4	4	3	4	4	4	3	3	3	3	3	3	3	3	3	3	3	3	3	3	3	3	3	2	2	2	2	2	2	2	3	2	2	2	2	2	2	2	2	2	1	1
403	1	1	1	1	1	3	3	3	3	3	3	4	3	2	2	2	3	2	3	2	2	3	2	2	3	2	2	2	3	3	2	3	2	2	2	2	3	2	2	2	2	2	2	2	2	2	2	1	1
404	2	2	1	2	1	2	2	3	3	3	3	3	2	4	4	4	3	3	3	4	3	4	3	4	3	4	3	4	3	3	3	2	2	2	2	2	2	2	2	2	2	2	2	2	3	2	2	1	1
405	1	1	3	2	1	4	4	4	4	3	3	4	4	4	3	3	4	3	4	3	3	3	3	3	3	3	3	4	3	3	2	2	2	2	2	2	2	2	2	2	2	2	1	2	2	2	2	1	1
406	2	2	2	2	1	3	3	3	4	3	3	3	2	4	4	4	3	3	3	3	4	3	3	3	3	4	3	3	3	4	2	2	2	2	2	2	2	2	2	2	2	2	2	2	2	2	2	1	1
407	1	2	1	2	2	3	3	4	4	4	4	3	4	3	4	3	3	4	4	4	4	3	4	4	4	4	4	4	4	4	3	3	3	3	3	3	3	3	3	2	3	3	2	2	3	3	3	1	2
408	2	2	2	1	1	4	5	5	4	4	5	5	4	3	3	3	3	4	3	3	3	3	3	3	3	3	4	3	3	3	2	3	3	2	2	2	2	2	2	2	2	2	2	2	2	2	2	1	2
409	2	2	1	2	1	3	3	4	3	3	3	3	3	4	4	4	5	4	5	4	4	4	4	4	4	4	4	4	4	4	2	2	2	2	2	2	2	2	2	2	2	2	3	2	3	3	2	1	1
410	1	2	1	2	1	3	3	3	3	3	4	3	3	4	4	4	4	4	4	4	4	4	4	4	4	4	4	4	4	3	3	3	3	3	3	3	2	3	3	3	3	3	3	3	3	3	3	2	2
411	2	1	2	2	4	4	4	4	4	4	4	5	4	4	4	4	4	4	4	4	4	4	4	4	4	4	4	4	4	4	3	3	2	2	3	3	2	3	3	3	2	3	3	3	3	2	2	2	1
412	2	2	2	1	3	3	4	4	3	3	4	3	3	3	4	4	4	4	4	4	4	3	4	4	4	4	4	4	4	4	3	3	3	3	3	3	3	4	3	3	3	3	3	4	3	3	3	2	1
413	2	2	1	2	2	4	4	4	4	4	4	4	4	3	2	3	3	3	3	3	3	3	3	3	3	3	3	3	3	3	1	2	1	1	2	2	2	2	2	2	2	1	2	2	2	2	2	1	1
414	1	2	1	2	1	4	4	4	4	4	4	4	4	4	4	4	4	4	4	4	4	4	4	4	4	4	4	4	4	4	3	3	3	3	3	3	3	3	3	3	3	3	3	3	3	3	3	1	2
415	2	2	1	2	2	3	3	4	4	4	3	4	4	2	2	2	2	2	2	2	2	2	2	2	2	2	2	1	2	2	2	2	2	2	2	2	2	2	2	2	2	2	2	2	2	2	2	1	2
416	2	2	1	1	1	3	3	3	3	3	3	3	3	3	3	3	3	4	4	4	3	3	4	4	3	4	3	4	3	4	2	2	2	2	2	3	2	2	2	2	2	2	2	2	2	2	2	1	2
417	2	2	1	1	1	2	2	2	2	2	2	2	2	3	3	3	3	3	3	3	3	3	3	3	3	3	3	3	3	4	2	2	2	2	3	2	2	2	2	2	2	2	2	2	2	2	2	1	1
418	2	2	1	2	1	4	3	4	3	3	3	3	4	3	3	2	3	3	2	3	3	3	3	3	3	2	3	3	3	2	2	2	2	2	3	2	2	2	2	2	2	3	2	3	2	2	2	1	1
419	2	1	2	2	1	3	4	4	3	3	4	3	4	4	4	4	4	4	4	4	4	4	4	4	4	4	3	4	4	4	4	3	4	3	3	3	3	3	4	4	3	3	3	4	3	4	3	1	2
420	2	2	3	2	3	2	2	2	2	2	2	2	2	3	3	3	3	4	3	3	3	3	3	3	3	3	3	3	3	3	2	2	2	2	2	3	2	2	2	2	2	2	2	2	2	2	2	1	1
421	2	2	1	1	4	3	3	3	3	3	4	3	4	3	4	4	4	4	3	3	3	3	3	3	3	3	4	4	3	4	3	2	2	2	3	2	2	3	3	2	2	2	2	2	2	2	3	1	2
422	2	2	1	2	2	3	3	3	3	3	3	3	3	3	3	3	3	4	3	3	4	3	4	3	3	3	3	3	3	3	3	2	2	3	3	2	3	2	3	2	3	2	2	3	2	3	2	2	1
423	2	2	1	2	2	3	3	2	3	2	3	3	3	5	5	4	5	5	4	4	4	4	4	4	4	4	5	5	5	5	3	3	3	3	2	2	3	3	3	3	3	3	3	3	2	3	3	1	2
424	2	2	2	2	4	2	2	2	2	3	3	3	2	4	4	4	4	4	4	4	4	4	4	4	4	4	4	4	4	4	3	2	2	2	2	2	2	2	2	2	2	2	2	2	2	2	3	1	1
425	1	1	1	1	1	4	4	4	4	4	3	4	4	4	4	3	3	3	4	4	3	4	3	3	3	3	3	3	3	4	3	2	3	3	3	3	3	3	3	3	3	2	3	2	2	3	3	2	2
426	2	1	1	2	1	3	3	3	3	3	3	3	3	3	4	4	3	3	4	3	4	4	4	4	3	3	3	4	3	3	2	2	2	3	2	2	2	3	3	3	3	3	3	3	2	3	3	1	1
427	2	2	3	2	2	4	4	4	4	4	4	4	4	3	3	3	3	4	3	3	3	3	3	3	3	3	3	3	3	3	2	2	2	2	2	2	2	2	2	2	2	2	2	2	2	2	2	1	1
428	2	1	1	2	4	4	4	4	4	4	4	4	4	4	4	4	4	4	4	4	4	4	4	4	5	4	5	4	4	4	3	3	3	3	3	2	3	3	2	3	2	3	3	3	2	3	3	2	2
429	2	1	1	2	2	4	4	4	4	4	4	4	4	4	4	4	4	3	4	5	4	4	4	4	4	4	4	4	4	4	3	3	3	3	3	3	3	3	3	3	3	2	3	3	3	3	3	2	2
430	2	1	1	2	2	3	3	3	3	3	3	3	3	2	2	2	3	3	3	2	3	2	3	2	2	3	2	3	3	3	2	2	2	2	2	2	2	2	2	2	2	2	2	2	2	2	2	1	1
431	2	1	2	2	2	4	4	3	3	4	4	4	3	4	4	4	3	3	4	4	3	4	3	4	3	4	3	4	3	4	3	3	2	3	2	3	3	2	2	2	2	3	2	2	2	2	2	1	2
432	2	1	3	1	2	2	2	3	3	3	2	3	2	4	3	3	3	3	3	4	3	3	3	3	3	3	3	3	3	3	3	3	3	2	3	3	3	2	2	2	2	2	2	3	2	2	2	1	2
433	1	2	1	2	3	3	3	3	3	3	3	3	3	2	3	2	2	2	2	2	3	3	3	2	2	3	2	2	2	2	2	2	2	2	2	1	2	2	2	2	2	2	2	2	1	2	2	1	1
434	2	1	2	2	3	4	5	4	4	4	4	4	4	4	4	4	4	4	4	4	4	4	5	4	4	4	4	4	4	4	3	3	3	3	3	3	3	3	3	3	3	3	3	3	3	3	3	1	1
435	1	2	1	2	2	3	3	3	2	3	3	3	2	3	3	3	3	3	3	3	3	3	3	3	3	3	3	3	3	3	2	2	2	2	3	2	2	2	2	2	2	2	2	2	2	2	2	1	1
436	2	2	1	2	2	4	4	4	5	4	4	4	4	2	3	3	2	3	3	2	3	3	3	3	3	3	3	3	2	3	2	2	1	2	3	1	2	2	2	2	2	2	1	2	2	2	1	1	1
437	2	2	3	2	3	4	4	4	5	4	4	4	4	4	4	4	4	4	3	4	4	4	4	4	3	4	4	4	4	4	2	2	2	2	2	2	3	3	2	2	2	2	2	2	2	2	2	1	1
438	2	2	3	2	1	4	3	3	3	3	4	3	4	3	3	3	3	3	3	3	4	3	3	3	3	3	3	3	3	3	3	3	2	2	2	2	2	3	2	3	2	2	2	2	3	3	2	1	1
439	2	1	1	1	3	3	3	3	3	2	3	3	3	3	3	3	4	4	3	3	3	3	3	3	3	3	4	3	4	3	2	2	2	2	3	2	2	2	2	2	2	2	2	2	2	2	3	2	2
440	2	2	2	2	2	4	4	4	5	4	4	4	5	5	5	5	5	4	5	5	4	5	5	5	5	5	4	5	5	5	3	3	3	3	3	3	3	3	3	3	3	3	3	3	3	3	3	2	2
441	2	1	2	2	1	4	4	4	4	4	4	4	4	4	4	4	4	4	4	4	4	4	4	4	4	4	5	4	4	4	2	2	2	2	2	2	2	2	2	2	2	2	2	2	2	2	2	1	1
442	1	1	2	1	1	3	2	3	3	3	3	3	3	3	4	3	4	4	4	3	3	3	3	4	3	4	4	4	3	4	2	2	3	2	2	2	2	2	2	2	2	2	2	2	2	2	2	1	1
443	1	2	1	2	2	4	3	3	4	4	3	4	4	4	4	4	4	4	4	4	5	3	4	4	4	5	4	4	4	4	2	2	2	2	3	3	3	2	2	2	3	2	3	3	2	3	2	1	1
444	2	2	1	2	2	4	4	4	4	4	3	4	4	3	3	4	3	3	3	3	3	4	3	3	3	3	4	3	4	3	3	2	3	3	2	3	3	2	3	3	2	3	2	2	2	3	2	1	1
445	2	1	1	2	2	3	3	3	3	3	3	3	3	4	5	4	5	4	4	5	4	4	4	4	4	4	5	4	4	4	2	3	2	3	2	3	2	2	2	2	2	2	2	3	2	2	3	1	1
446	2	1	1	1	2	2	2	2	2	2	3	2	3	3	3	3	3	3	4	3	3	4	4	4	3	3	3	4	4	4	3	2	2	3	2	3	3	2	3	2	3	3	3	3	3	3	2	1	1
447	2	2	1	2	2	3	4	4	3	4	3	4	3	3	3	3	4	3	3	3	4	4	3	4	3	4	3	3	3	3	3	3	3	3	2	3	3	3	3	3	2	3	3	2	3	2	3	1	1
448	2	2	2	2	1	4	4	4	4	4	4	4	4	3	3	3	3	3	3	3	3	3	3	3	3	3	3	3	3	3	3	3	3	3	3	3	3	3	3	3	3	3	3	3	3	3	3	2	2
449	1	1	1	2	1	4	4	4	3	4	4	4	4	3	2	3	2	3	3	3	3	3	3	3	2	3	3	3	2	3	2	2	1	2	2	1	2	2	1	2	2	1	1	1	1	2	2	2	1
450	2	2	1	2	2	4	3	4	4	4	3	3	3	4	4	4	4	4	4	4	4	4	4	3	5	4	4	4	4	5	3	3	3	3	3	3	3	2	3	3	3	3	3	3	3	3	2	1	1
451	2	1	1	2	2	3	3	3	3	3	3	3	3	3	3	3	3	3	3	3	4	3	3	4	3	4	4	4	3	3	2	2	2	2	2	2	2	2	2	1	1	2	2	2	2	2	2	1	1
452	2	2	2	1	1	3	3	3	3	3	3	3	3	5	5	5	5	5	5	5	5	5	5	4	5	5	5	5	4	5	4	4	4	4	4	4	4	4	4	4	4	4	4	4	4	4	4	1	1
453	2	1	3	1	1	3	3	3	3	3	3	3	3	4	4	4	4	4	4	4	4	4	4	3	4	4	4	4	4	4	3	3	3	3	3	3	3	3	3	3	3	3	3	3	3	3	2	1	1
454	2	1	1	2	1	3	3	3	3	3	3	3	3	3	3	3	3	3	3	4	3	3	4	3	3	4	3	4	3	3	2	2	3	2	2	2	2	2	2	3	2	3	2	2	2	2	3	1	1
455	1	1	2	2	1	4	4	4	4	4	4	4	4	5	5	4	4	4	5	5	4	4	5	5	4	4	4	4	5	4	3	3	3	3	3	3	3	4	3	3	3	3	3	3	3	3	3	2	2
456	2	2	2	2	1	3	3	3	3	3	2	3	3	3	3	2	3	3	3	3	3	3	3	3	3	3	3	3	3	3	2	2	2	2	2	2	2	2	1	2	2	2	2	2	2	2	2	1	1
457	2	1	3	2	1	3	3	3	3	3	3	3	3	3	3	3	3	3	4	3	4	4	3	4	3	3	4	3	3	3	2	2	2	2	2	2	1	2	2	2	2	2	2	2	2	2	2	1	1
458	2	2	1	2	1	5	4	4	5	4	4	4	4	4	5	4	4	4	4	4	4	4	4	4	4	4	4	4	5	4	3	3	3	3	3	3	3	3	4	3	3	3	3	3	3	3	3	2	1
459	1	2	3	2	2	3	3	3	4	3	3	3	4	4	3	4	4	4	4	4	4	4	4	4	4	4	4	4	4	4	2	3	3	3	2	3	2	3	3	2	2	2	3	2	3	3	3	2	2
460	1	2	2	2	1	4	5	4	4	4	4	4	4	4	4	4	4	4	4	4	4	4	4	4	4	4	4	4	4	5	3	4	3	3	3	3	3	4	3	3	3	4	4	3	4	4	4	2	2
461	2	2	1	2	1	3	4	4	4	4	4	4	4	4	4	4	4	4	4	3	3	4	3	4	3	4	3	4	4	3	2	3	3	3	3	3	3	2	2	3	3	2	2	2	3	2	2	1	1
462	1	2	1	1	2	4	3	3	3	3	3	3	3	4	3	3	3	3	3	3	3	4	3	3	3	3	4	3	4	3	3	2	3	2	2	2	2	3	3	3	2	3	3	2	3	3	2	1	1
463	2	2	1	2	2	3	3	3	3	3	3	3	3	5	5	5	5	5	5	5	5	5	5	5	5	5	5	5	5	5	3	3	3	4	4	3	3	3	4	4	4	4	4	3	3	3	4	2	1
464	1	2	3	2	1	2	3	2	2	3	3	2	3	4	4	4	5	4	4	4	4	4	4	4	4	4	5	4	4	4	2	2	3	2	2	3	2	2	2	3	3	3	2	2	2	3	2	2	1
465	2	1	1	1	1	3	3	3	3	3	3	3	3	5	5	5	5	5	5	5	5	5	5	5	5	5	5	5	5	4	3	3	3	3	3	3	3	3	3	3	3	3	3	3	3	3	3	2	1
466	1	1	1	1	2	4	5	4	5	4	4	5	4	4	4	4	4	4	4	4	4	4	4	4	4	4	4	4	4	4	3	3	3	4	3	3	4	4	3	4	3	3	3	3	3	4	3	2	2
467	2	2	1	1	3	2	3	3	3	3	3	3	3	4	3	4	4	4	3	4	4	4	4	4	4	4	4	4	4	5	3	3	3	3	3	2	2	3	3	2	3	3	2	2	3	3	2	1	1
468	1	2	1	1	1	4	4	3	4	4	4	4	4	3	3	3	2	2	3	2	2	2	3	2	3	3	2	3	3	3	2	2	2	2	2	2	2	2	2	2	2	3	2	2	3	2	2	1	1
469	1	2	1	2	1	4	4	5	5	5	4	5	5	3	3	2	3	3	3	2	3	3	3	3	3	3	3	3	3	3	2	2	2	2	2	2	3	2	2	2	3	2	2	2	3	2	2	1	1
470	1	1	1	2	2	5	5	5	5	5	5	5	5	4	4	3	4	4	4	4	3	4	3	4	3	4	4	4	3	4	3	3	3	3	3	3	3	3	3	3	3	3	3	3	3	3	3	2	2
471	1	2	1	2	1	3	3	3	3	3	3	3	3	3	3	3	3	3	3	3	3	3	3	3	3	3	3	3	3	3	3	3	3	3	3	3	3	3	3	3	3	3	3	3	3	3	3	1	1
472	1	2	1	2	2	4	3	3	3	3	3	3	3	4	4	4	5	4	4	5	5	5	4	4	5	5	5	4	5	5	3	3	3	3	3	2	3	2	2	3	3	3	2	2	2	2	2	2	2
473	2	1	2	2	3	3	3	3	3	3	3	3	3	3	4	3	4	4	4	3	4	3	4	4	4	4	4	4	3	4	2	3	2	3	2	2	2	2	3	2	2	3	2	2	2	2	2	1	1
474	2	1	1	2	2	4	4	4	3	4	3	3	3	3	3	2	3	2	3	3	3	3	3	3	3	3	3	3	3	3	2	2	2	2	2	2	3	2	2	3	2	2	2	2	2	3	3	1	1
475	1	2	2	2	1	4	5	4	4	4	4	4	4	3	4	3	3	3	3	3	3	3	3	3	3	3	3	3	3	4	2	3	2	3	3	3	3	3	3	3	3	3	3	3	3	3	3	1	1
476	1	1	1	2	2	4	4	4	4	4	4	4	4	4	4	4	4	4	4	4	4	4	4	4	4	4	4	3	4	4	2	2	2	3	3	3	2	2	3	3	2	2	2	2	3	3	2	1	1
477	1	2	1	1	1	4	3	4	4	4	4	3	4	4	4	4	4	4	5	4	4	5	5	4	5	4	5	4	4	4	3	3	3	4	4	3	4	3	3	3	4	3	3	4	3	3	3	1	1
478	1	1	2	2	3	4	4	4	4	4	4	4	4	4	3	4	4	4	3	3	4	4	4	4	4	4	4	4	4	4	1	2	1	2	2	1	2	1	2	2	2	1	2	2	2	2	2	1	1
479	1	2	1	1	1	3	3	2	3	3	3	3	3	3	3	3	2	2	3	3	3	3	3	3	3	2	2	3	3	2	2	3	2	3	2	2	2	2	2	2	2	2	2	3	3	2	2	2	1
480	1	2	2	1	3	4	4	4	4	4	4	4	4	5	4	5	5	5	5	5	5	5	5	4	5	4	5	5	4	5	3	3	3	3	3	3	3	3	3	3	3	3	3	3	3	4	3	1	2
481	2	2	1	1	2	3	3	3	4	3	3	4	3	3	3	3	3	3	3	3	3	3	3	3	3	3	3	3	3	3	1	2	2	2	1	2	1	2	1	1	2	2	2	2	1	2	2	1	1
482	2	1	2	2	1	3	3	3	3	3	3	3	3	3	3	2	3	3	3	3	3	2	3	3	3	3	3	3	2	3	3	2	2	2	2	2	2	2	2	2	2	2	2	2	2	2	2	1	1
483	2	2	1	1	2	3	2	2	3	3	3	2	2	3	3	3	3	3	3	3	3	3	3	3	3	3	3	3	3	3	1	1	2	1	2	2	1	2	2	1	1	2	2	2	1	1	1	1	1
484	2	1	1	2	1	4	4	4	4	4	4	4	4	3	3	3	3	3	3	3	3	3	3	3	3	3	3	3	3	3	3	3	3	3	3	3	3	3	3	3	3	3	3	3	2	3	3	1	1
485	2	2	1	1	1	5	4	4	4	5	5	5	5	4	3	3	3	3	4	3	4	3	4	4	4	4	3	3	3	4	3	3	3	3	3	3	3	3	3	4	3	3	3	4	3	3	3	1	1
486	1	2	1	1	1	3	3	3	3	3	3	3	3	3	3	3	3	3	3	3	3	3	3	3	3	3	3	3	3	3	2	2	2	2	1	2	2	2	2	2	2	1	2	1	2	2	2	1	1
487	2	2	1	2	3	4	4	4	4	4	4	5	4	3	3	3	3	3	3	3	3	4	2	3	3	3	3	3	3	3	2	2	2	2	2	2	2	2	2	2	3	3	2	3	2	2	3	1	1
488	1	2	1	2	1	3	3	3	3	4	3	3	3	3	2	3	2	3	3	2	2	2	2	2	2	3	2	2	2	3	2	1	1	1	2	1	1	1	2	1	1	1	2	2	1	1	1	1	1
489	1	1	1	2	1	3	3	3	3	3	3	3	3	3	3	4	4	4	4	3	3	3	4	3	3	4	4	3	4	3	2	2	2	2	2	1	2	2	1	2	1	1	2	1	2	1	2	1	1
490	2	2	1	2	1	4	5	4	4	4	4	4	5	2	3	3	3	3	3	3	3	3	3	3	2	3	3	3	3	3	3	3	3	3	3	3	3	3	3	3	3	3	3	3	3	3	3	2	1
491	2	2	2	1	2	3	3	3	3	4	4	3	3	2	2	2	2	2	2	2	2	2	2	2	2	2	2	2	2	2	2	2	2	2	2	2	3	2	2	2	2	2	2	2	2	2	2	1	2
492	2	2	2	1	2	4	3	3	3	3	3	3	3	3	3	3	4	3	3	3	3	3	3	3	3	3	3	3	3	3	3	3	3	2	3	3	3	3	3	3	3	3	2	3	3	2	3	1	1
493	1	2	1	2	3	4	4	3	3	4	3	4	4	4	4	4	4	4	4	4	4	4	4	4	4	4	4	4	4	4	3	2	2	2	2	2	2	3	2	3	2	2	3	2	2	2	3	1	1
494	1	2	1	2	1	3	3	3	3	3	3	3	3	3	4	3	4	4	3	3	3	4	4	4	3	3	4	4	4	3	3	3	2	2	3	2	3	3	2	3	2	2	2	2	2	3	3	2	2
495	2	2	1	2	1	3	3	3	2	3	3	3	2	2	1	1	1	1	1	1	2	1	1	1	1	1	1	1	1	1	1	1	1	1	1	1	1	1	1	1	1	1	2	1	1	1	1	1	1
496	1	2	1	2	2	4	4	4	4	4	4	3	4	4	4	4	4	4	4	4	4	3	4	4	4	4	4	4	4	4	3	2	3	2	2	3	3	3	3	2	3	2	3	3	3	2	3	1	1
497	1	1	2	2	1	4	4	4	4	4	4	4	3	3	3	3	3	3	4	4	3	4	4	3	4	4	3	4	4	3	2	2	2	2	2	2	2	2	2	1	2	2	2	2	2	2	2	1	1
498	2	1	2	1	2	3	4	3	3	3	3	3	3	4	4	3	4	4	4	3	4	4	4	4	4	4	4	3	3	4	2	1	2	2	2	2	2	2	2	2	2	2	2	2	2	2	2	1	1
499	2	2	2	2	1	3	4	3	4	4	3	4	4	4	4	4	4	5	4	4	4	4	4	4	4	5	4	5	4	4	3	3	3	3	3	2	3	2	3	2	3	3	3	3	3	3	2	2	3
500	2	2	1	2	2	4	4	4	4	4	4	4	4	5	5	5	5	5	5	5	5	5	5	5	5	5	5	5	5	5	4	4	5	4	4	4	4	5	5	4	5	4	5	4	5	4	5	2	2
501	2	1	2	2	1	4	4	4	5	4	4	3	4	4	4	4	4	4	4	4	4	5	4	4	4	4	4	4	4	4	3	3	3	3	3	3	3	3	3	2	3	3	3	2	3	3	3	2	2
502	2	1	1	2	1	4	4	4	4	4	4	4	4	5	5	4	5	5	5	5	5	4	5	5	5	5	5	5	5	5	4	4	4	4	4	4	4	4	4	4	4	5	4	4	4	4	4	2	3
503	2	2	1	1	2	4	4	4	3	4	3	4	3	5	5	5	5	5	5	5	5	5	5	5	5	5	5	5	5	5	4	3	3	3	4	3	3	3	3	3	3	3	3	3	3	3	3	2	2
504	1	2	2	2	2	4	4	4	4	4	4	4	4	4	4	4	4	3	4	4	4	4	4	4	4	4	4	4	3	3	2	3	3	3	3	3	2	3	3	3	3	3	3	3	2	3	3	1	1
505	2	2	2	1	1	3	3	3	3	4	3	3	3	3	3	3	3	3	4	4	4	3	3	4	4	3	3	3	4	4	2	2	2	2	2	3	3	3	3	2	2	3	2	3	3	2	2	1	1
506	1	1	1	1	1	4	4	4	4	4	4	4	4	4	4	4	4	4	3	4	4	4	4	3	3	4	4	4	4	4	4	4	3	3	4	3	3	3	4	3	3	3	3	3	3	3	3	1	1
507	2	1	3	1	1	3	3	3	3	3	2	3	3	4	4	4	5	4	4	4	4	4	4	4	4	5	4	4	5	4	3	3	3	3	3	3	3	3	3	3	3	3	3	3	3	3	3	2	2
508	1	1	1	2	1	4	4	4	3	3	4	3	3	3	3	3	3	3	4	4	4	3	3	3	4	4	3	3	4	3	2	3	2	2	3	2	2	2	2	2	3	2	2	2	2	3	2	1	1
509	2	1	2	2	3	4	4	4	5	4	4	4	4	3	3	3	3	4	3	3	3	3	3	3	3	3	3	3	3	3	4	4	3	4	4	3	4	4	4	4	3	4	4	3	3	3	4	2	2
510	2	2	1	1	2	3	3	4	3	4	4	3	4	4	4	3	4	4	4	4	4	4	3	4	4	3	4	4	4	3	3	3	3	3	3	3	3	3	3	3	3	3	3	3	3	3	3	1	1
511	2	2	1	2	2	3	3	2	3	3	3	3	3	3	3	4	4	3	3	3	3	3	3	3	3	4	4	3	3	3	3	2	2	2	2	3	3	2	3	2	2	2	2	2	2	3	2	1	1
512	2	2	3	1	1	4	4	4	4	4	4	4	4	4	4	4	4	4	4	4	4	4	4	4	4	4	4	4	4	4	4	3	3	4	3	4	3	3	3	4	4	4	3	4	4	3	3	1	2
513	1	3	2	2	2	2	3	2	2	3	3	3	3	3	3	3	3	3	3	3	3	3	3	3	3	3	4	3	3	4	1	1	1	1	1	1	1	1	1	1	1	1	1	1	1	1	1	1	1
514	2	2	3	1	2	5	5	5	4	5	5	5	5	4	4	5	5	5	4	4	5	4	4	5	5	5	5	5	4	5	3	3	3	3	3	3	3	3	3	3	4	3	3	4	3	4	3	2	2
515	2	2	3	1	3	4	4	4	4	4	4	3	3	4	4	3	3	4	3	3	4	4	3	4	3	4	4	3	4	3	2	2	2	2	2	2	2	2	3	2	2	2	2	2	2	2	2	2	1
516	2	4	3	3	3	4	5	4	4	5	4	4	4	5	5	4	5	5	4	5	4	5	5	5	5	5	5	4	5	5	3	3	3	3	3	3	3	3	3	3	3	3	3	3	3	3	3	2	1
517	2	2	3	1	3	3	3	3	3	3	3	3	4	3	3	4	3	4	4	3	4	3	4	3	4	4	4	3	4	4	2	1	2	2	2	2	2	2	2	2	2	2	2	2	2	2	2	1	1
518	2	5	2	4	3	3	3	3	2	3	3	3	3	4	4	3	4	3	3	4	4	4	4	4	3	4	3	4	3	4	2	2	2	2	3	2	2	3	2	3	2	2	2	3	3	2	2	1	1
519	2	2	3	1	1	2	2	2	3	2	2	2	2	3	2	3	3	3	3	3	3	3	3	3	3	3	3	2	3	3	1	1	1	1	1	1	1	1	1	1	1	1	1	1	1	1	1	1	1
520	1	6	2	4	4	3	3	3	3	4	4	4	4	3	3	3	3	4	3	3	4	3	3	3	3	3	3	3	3	3	3	3	3	3	3	3	3	3	3	3	2	3	3	2	2	3	2	1	1
521	2	3	2	3	2	5	4	4	4	4	5	5	4	2	3	3	3	3	2	3	3	3	3	2	3	3	3	3	3	3	2	2	2	2	2	2	2	2	2	2	2	2	2	3	2	2	2	1	1
522	1	3	1	3	3	5	5	5	5	5	4	5	5	3	3	3	3	3	4	3	3	4	3	3	3	3	4	3	3	4	4	4	3	3	4	3	4	3	3	3	3	3	4	4	4	4	3	2	2
523	2	2	2	2	4	5	5	5	5	5	5	5	5	4	3	3	4	4	3	3	4	4	3	4	3	3	3	4	4	4	3	3	3	3	3	3	3	3	3	2	2	3	3	3	3	3	2	2	2
524	2	2	2	2	4	2	2	2	3	3	3	3	2	3	3	3	3	3	3	3	3	3	3	3	3	3	3	3	3	3	2	2	2	2	2	2	2	2	2	2	2	2	2	2	2	2	2	2	2
525	2	4	2	3	1	3	3	3	3	3	4	3	4	4	3	4	4	3	4	4	4	4	4	3	4	4	3	3	3	4	3	2	2	2	2	3	2	2	2	2	2	2	2	2	2	2	3	1	1
526	2	6	1	3	2	3	2	2	3	3	3	3	3	3	3	3	3	3	3	3	3	3	3	3	3	3	3	3	4	3	2	2	1	2	1	2	2	2	1	1	2	2	2	1	2	2	2	1	1
527	2	1	2	2	1	3	3	3	4	4	3	3	3	4	4	4	4	5	4	5	4	4	4	4	4	4	4	4	5	4	3	2	3	3	3	3	3	3	3	2	3	3	3	3	3	3	3	2	2
528	2	2	1	2	2	3	4	4	4	4	4	4	3	4	4	4	4	4	4	4	4	4	4	4	4	4	4	4	4	4	3	3	3	3	2	3	3	3	3	2	3	3	3	2	3	3	3	2	2
529	2	4	2	4	1	4	4	4	4	4	4	3	4	3	3	3	4	4	3	3	3	3	3	3	3	3	3	3	3	3	2	3	3	3	2	3	3	2	3	2	2	3	2	3	2	3	3	2	2
530	1	2	2	2	2	2	3	3	3	3	3	3	3	3	3	3	4	3	3	3	3	3	3	4	4	4	3	3	3	3	2	2	2	2	2	2	2	2	2	2	3	2	2	2	2	2	2	1	1
531	1	2	2	2	1	3	3	3	3	3	3	3	3	3	3	3	3	4	3	3	3	3	3	3	3	3	3	3	3	3	3	3	3	3	2	3	3	3	3	3	3	3	2	3	2	3	3	2	1
532	2	2	1	1	2	4	4	4	4	4	4	4	3	4	4	3	4	4	4	4	4	3	3	3	3	4	3	4	4	4	3	3	3	3	3	3	3	3	3	3	3	3	3	3	3	3	3	2	2
533	2	1	1	2	1	3	3	3	3	3	3	3	3	5	5	4	4	5	5	5	5	5	5	4	5	5	4	5	5	4	2	2	2	2	3	2	2	3	2	2	3	2	2	2	2	2	2	1	1
534	2	1	2	1	1	3	3	3	2	3	3	3	3	3	3	3	3	3	4	3	3	3	3	2	3	3	3	3	3	3	2	2	2	2	2	2	2	2	2	2	2	2	2	2	2	2	2	2	2
535	1	1	1	2	1	3	2	2	3	3	3	2	3	3	3	4	3	3	3	4	3	3	3	3	3	3	3	3	3	3	2	2	2	2	2	2	2	2	2	3	2	2	2	3	2	3	2	1	1
536	2	3	1	3	2	4	4	4	4	4	4	4	5	4	3	3	3	4	4	4	3	4	3	3	3	3	3	3	3	4	2	2	2	2	2	3	2	2	2	3	2	2	2	2	2	2	2	2	2
537	2	2	1	2	2	4	4	4	5	5	5	4	4	3	4	4	4	4	4	3	4	4	4	4	4	4	4	4	4	4	4	4	4	3	3	4	4	4	3	3	4	4	4	4	4	4	4	2	2
538	2	3	3	4	1	3	3	2	3	3	3	3	3	3	4	4	3	3	4	4	3	4	3	4	4	3	4	4	4	4	2	2	3	3	2	2	2	2	2	2	2	2	2	2	2	2	2	1	1
539	1	2	1	2	4	3	4	4	4	3	3	4	4	4	4	4	4	4	4	4	4	4	4	4	5	4	4	4	4	4	2	2	2	3	2	3	2	3	3	3	2	2	2	2	3	2	2	1	1
540	1	4	3	4	1	3	3	3	3	3	2	3	3	5	5	5	5	5	5	5	5	5	5	5	5	5	5	5	5	5	3	3	3	3	3	3	3	3	3	3	3	3	3	3	3	3	3	1	1
541	2	2	1	2	1	5	4	4	4	4	4	4	4	5	4	4	4	5	4	4	4	4	4	4	4	4	4	4	4	4	2	2	2	3	3	3	3	3	3	2	3	3	3	3	3	3	3	1	1
542	1	4	1	3	2	4	4	4	4	4	4	4	4	4	4	3	4	4	4	4	4	4	4	4	4	4	4	4	4	4	2	3	3	3	3	3	3	3	3	3	3	3	3	3	3	3	3	1	1
543	2	2	1	2	1	5	4	4	4	4	5	4	4	2	3	3	3	3	3	3	3	3	3	3	3	3	3	3	3	3	2	2	2	2	2	2	2	2	2	2	2	2	2	2	2	2	2	2	2
544	2	3	1	3	1	4	4	4	4	4	4	4	4	4	4	4	3	3	4	4	4	4	4	4	4	4	4	4	4	4	3	2	2	2	2	2	2	3	2	3	3	2	2	2	3	2	3	1	1
545	2	1	1	1	3	3	4	3	3	3	3	3	3	4	4	3	4	3	4	3	4	4	4	4	4	3	4	4	4	4	2	2	2	2	3	3	2	2	2	2	2	2	2	3	2	2	3	1	1
546	2	3	2	4	2	4	4	3	4	4	4	3	4	3	3	3	3	4	3	3	3	3	3	3	3	3	3	3	3	3	3	2	3	2	3	3	3	3	2	2	3	2	3	3	2	2	3	2	1
547	2	3	1	3	2	4	4	4	4	4	4	4	4	4	3	4	4	4	4	3	4	4	4	3	4	3	4	4	3	4	3	3	3	3	3	3	3	3	3	2	3	3	3	3	3	2	3	1	1
548	1	2	1	1	2	5	5	4	4	5	4	4	5	4	4	4	4	4	4	4	4	4	4	4	4	4	4	4	4	4	3	3	2	2	3	3	2	2	3	3	2	2	3	3	3	3	2	1	1
549	2	4	2	4	1	2	3	2	2	3	2	2	2	5	5	5	5	5	5	5	5	5	5	4	5	5	5	5	5	5	2	2	2	3	2	2	2	2	3	2	3	2	2	2	2	2	2	1	2
550	2	2	1	2	3	2	2	2	2	2	2	2	2	3	3	2	3	3	2	3	2	3	2	3	3	3	3	3	3	3	2	2	2	2	2	2	2	2	3	2	2	3	2	2	2	2	2	1	1
551	2	4	3	3	1	3	3	4	3	3	3	3	4	4	4	4	4	4	3	4	4	4	4	4	4	4	4	4	4	3	3	3	3	3	3	3	3	3	3	3	2	3	3	4	3	3	3	1	1
552	2	2	1	2	2	4	4	3	4	4	4	3	4	5	4	4	4	4	4	4	4	4	4	4	4	5	5	4	4	4	2	3	2	2	2	2	3	2	2	2	2	3	2	2	3	2	2	1	1
553	1	2	1	2	2	4	4	4	4	5	5	5	5	3	3	3	3	3	3	3	3	3	3	3	3	3	3	3	3	3	3	3	3	3	3	2	3	3	3	3	3	3	3	3	2	3	3	1	1
554	2	1	1	2	1	3	3	3	3	3	3	3	3	2	2	2	3	2	2	2	3	2	2	3	2	2	3	2	2	2	2	2	2	2	3	2	2	2	2	2	2	2	2	2	2	2	2	2	2
555	2	2	2	1	2	3	3	3	4	3	4	4	3	4	4	4	3	4	4	3	3	3	4	4	4	3	4	4	4	4	3	3	3	3	3	3	3	3	2	3	2	3	3	3	3	2	3	1	1
556	2	1	2	2	3	4	4	4	4	4	4	4	4	3	4	4	3	4	4	3	3	4	3	4	4	3	4	3	4	3	2	3	3	2	3	3	2	3	3	3	2	3	3	3	3	3	3	1	1
557	1	3	1	4	2	3	3	3	3	3	3	3	3	3	3	3	3	3	3	3	3	3	3	3	3	3	3	3	3	3	2	2	2	2	2	2	2	2	2	2	2	2	2	2	2	2	2	1	1
558	1	3	2	3	2	4	3	4	4	4	3	4	4	3	3	4	4	4	4	4	4	3	4	4	3	4	4	3	4	4	2	2	1	2	2	2	2	2	2	2	2	2	2	2	2	2	2	1	1
559	2	2	3	1	1	3	4	4	4	3	4	4	3	4	4	4	4	4	4	4	3	4	3	3	4	4	4	4	4	3	2	2	2	2	2	2	2	2	2	2	2	2	2	2	2	2	2	1	1
560	2	4	1	4	1	4	4	3	4	4	3	4	3	3	3	2	3	3	3	3	3	4	3	3	3	3	3	3	3	3	2	3	2	3	2	3	3	2	3	3	2	3	2	2	2	3	3	2	2
561	1	1	1	2	2	4	4	4	3	4	3	3	4	4	5	4	5	4	4	4	4	5	4	4	4	4	4	4	4	4	2	3	2	2	2	3	3	3	3	3	3	3	3	3	3	2	2	1	1
562	1	6	2	3	1	4	4	4	4	4	4	4	4	3	2	3	2	3	2	2	3	3	3	3	3	2	2	3	2	2	3	2	3	3	2	3	2	3	3	3	3	2	3	3	3	3	2	1	1
563	2	4	1	4	1	4	4	3	4	4	3	3	3	4	4	3	4	3	3	4	4	3	3	4	3	4	3	4	4	3	2	2	3	2	3	2	3	2	3	2	2	3	3	3	2	2	2	1	1
564	2	2	1	1	3	4	3	3	3	4	3	3	3	4	4	4	4	4	4	3	4	4	4	3	4	4	4	4	4	3	2	3	2	2	2	2	3	2	3	3	3	3	3	2	2	3	2	1	1
565	2	3	1	3	1	4	3	3	3	3	4	3	3	2	2	2	3	2	3	2	2	2	3	3	2	2	2	3	3	3	2	2	2	2	2	2	2	2	2	2	2	2	2	2	2	2	2	1	1
566	2	3	1	4	2	4	4	4	3	4	4	4	4	3	4	3	3	4	3	4	4	3	4	4	4	4	3	4	4	4	3	3	3	3	3	3	3	2	2	3	2	3	3	2	3	3	3	2	2
567	1	3	1	3	1	4	4	4	4	4	4	4	4	4	4	4	4	3	3	4	3	3	4	3	4	4	4	3	4	4	2	2	2	2	2	2	2	2	2	2	2	2	2	2	2	2	2	1	1
568	2	5	1	4	2	3	3	3	3	3	3	3	3	4	4	4	4	4	4	4	4	4	4	4	4	4	4	4	4	4	3	3	3	3	3	3	3	3	3	2	3	3	3	3	3	3	2	1	1
569	2	1	2	2	2	4	3	4	4	4	4	3	3	2	2	2	2	2	2	3	2	2	2	2	2	2	2	2	2	2	2	2	2	2	2	2	2	2	2	3	2	2	2	2	2	2	2	1	1
570	2	4	1	4	3	3	3	3	3	3	3	3	3	4	4	4	4	4	3	4	4	4	4	4	4	4	4	4	3	4	2	2	2	1	2	2	2	2	2	3	2	2	2	2	2	2	2	1	1
571	2	1	1	1	2	4	4	4	4	4	3	3	4	4	4	4	4	4	4	4	4	4	4	3	4	4	4	4	4	4	2	2	2	2	2	1	2	2	2	2	2	2	2	1	2	2	2	1	1
572	2	4	1	3	1	2	2	2	2	2	2	2	2	3	2	2	3	2	2	2	3	2	2	2	3	3	3	3	2	3	1	1	1	1	1	1	1	1	1	1	1	1	1	1	1	1	1	1	1
573	1	3	1	4	2	3	3	3	3	3	3	2	3	3	3	3	3	2	3	3	3	3	3	3	3	3	3	3	2	3	1	1	2	2	1	2	2	1	2	1	2	1	1	1	2	1	1	1	1
574	2	6	3	4	1	3	3	3	3	3	3	3	3	2	2	2	3	3	3	3	2	2	2	2	2	3	2	3	3	2	2	2	2	2	2	1	2	2	1	2	2	2	2	2	2	2	2	1	1
575	2	2	1	2	2	5	5	4	4	5	5	5	5	4	5	5	5	4	4	5	5	4	5	4	4	5	4	4	4	4	3	3	2	3	2	2	3	3	3	3	2	3	2	3	3	2	2	2	2
576	2	3	2	3	1	3	3	3	4	4	3	3	4	3	3	3	3	3	3	2	2	3	3	3	3	2	2	3	3	2	2	2	2	2	2	2	2	2	2	2	2	2	2	2	2	2	2	1	1
577	2	2	2	2	1	4	4	4	4	4	4	4	4	4	3	4	4	4	3	3	3	3	3	3	3	4	3	3	3	3	3	3	3	3	3	3	3	3	3	3	3	3	3	3	2	3	3	2	2
578	1	3	1	3	3	4	4	4	4	4	5	4	4	3	3	3	3	4	4	3	3	3	4	3	3	4	3	3	3	3	3	2	2	2	2	2	2	2	2	3	2	3	3	3	3	3	2	2	1
579	2	2	1	1	1	3	3	3	3	3	3	3	3	3	3	3	3	3	3	3	2	3	2	3	3	3	3	3	3	2	2	2	2	2	2	2	2	2	2	2	2	2	2	2	2	2	2	1	1
580	2	3	2	3	1	3	4	4	4	4	4	4	4	4	4	4	4	4	4	4	4	3	3	4	4	4	4	4	4	4	2	3	2	2	2	2	2	2	2	2	2	2	2	2	2	2	2	1	1
581	1	4	1	3	1	3	3	3	3	4	3	4	3	2	2	3	3	2	2	2	2	2	2	3	2	3	2	3	2	2	2	2	2	2	2	2	2	2	2	2	2	2	2	2	2	2	2	1	2
582	2	1	1	2	2	5	5	4	5	5	4	5	5	4	4	4	4	4	4	4	4	4	4	4	4	4	4	4	4	4	3	3	3	3	3	3	3	4	3	3	3	3	3	3	3	3	3	1	1
583	2	2	2	2	3	3	4	3	4	3	3	4	3	3	3	3	3	3	3	3	4	3	3	4	3	3	3	3	3	3	2	2	2	2	2	3	2	2	2	3	2	2	2	2	3	2	2	2	2
584	1	4	1	3	1	3	4	4	4	3	3	4	3	4	4	4	4	4	4	4	4	4	4	4	3	4	4	4	4	4	3	3	2	3	3	3	2	2	3	3	2	2	3	2	2	2	3	2	2
585	2	3	1	4	2	5	4	4	4	4	4	4	4	4	4	4	5	4	4	4	4	4	4	4	4	4	4	5	4	4	4	3	3	3	3	3	3	3	3	3	3	3	3	3	3	3	3	1	1
586	1	2	3	2	2	3	3	4	3	3	3	3	3	3	3	3	3	3	3	3	3	3	3	2	3	3	3	3	3	2	3	2	2	2	3	3	3	2	2	2	3	2	2	3	2	3	2	2	2
587	1	3	1	3	1	3	3	3	3	2	3	2	2	4	4	4	4	4	4	4	4	4	3	4	4	3	4	4	3	4	2	2	2	2	2	2	2	2	2	2	2	2	2	2	2	2	3	1	1
588	1	2	1	1	1	4	4	3	4	4	4	4	4	4	4	4	4	4	4	4	4	4	3	4	4	3	4	4	4	4	3	2	3	2	3	2	3	3	3	3	3	2	2	3	3	3	2	1	1
589	2	4	1	4	3	4	4	4	4	5	4	4	4	4	3	4	4	4	4	4	3	3	3	3	4	4	3	3	4	3	3	3	2	3	3	3	3	2	3	3	3	2	3	3	2	3	3	2	2
590	1	2	1	1	1	4	4	3	3	3	4	4	4	3	3	3	3	4	3	3	4	4	4	3	3	3	4	4	4	4	2	3	3	3	2	2	2	3	3	2	2	3	3	3	3	2	2	1	1
591	2	3	3	3	2	5	5	5	5	5	5	4	5	4	4	4	4	4	4	4	4	4	4	4	4	4	4	4	4	4	3	3	3	3	3	3	3	3	2	3	3	3	3	3	3	3	3	1	1
592	1	2	1	2	1	3	3	3	2	3	3	3	3	4	4	4	4	4	4	4	4	4	4	4	4	4	4	4	4	4	3	3	3	3	3	3	3	2	3	3	3	3	2	3	3	3	3	1	1
593	2	4	1	3	1	3	3	2	3	2	3	2	2	4	4	4	4	4	4	4	4	4	4	4	4	3	3	4	4	4	2	2	1	2	2	1	1	2	2	2	2	2	1	2	2	1	2	1	1
594	1	1	1	2	3	3	3	3	4	3	3	3	3	4	4	4	4	4	4	4	4	4	4	4	5	4	4	4	4	4	3	3	2	3	3	3	2	3	3	3	3	2	3	3	3	2	3	2	1
595	1	2	2	1	1	4	5	5	4	4	4	5	4	5	4	5	5	5	4	5	5	4	5	4	5	5	5	5	4	4	4	4	4	4	4	4	4	4	4	4	4	3	4	4	4	4	4	2	3
596	2	4	1	3	3	4	4	4	4	4	4	4	4	3	3	3	3	3	3	3	3	3	3	3	3	3	3	3	3	3	2	2	2	2	2	2	2	2	2	2	2	2	3	2	2	3	2	1	1
597	2	2	1	2	1	4	4	3	4	3	3	3	3	4	5	4	4	4	4	4	4	4	4	4	4	4	4	4	4	4	2	2	3	2	3	3	3	2	2	2	2	4	3	2	2	3	3	2	1
598	2	2	1	1	1	3	2	3	2	3	3	3	2	4	4	4	4	4	4	4	4	3	4	4	3	4	4	4	4	4	2	3	3	2	3	3	2	3	3	3	2	3	3	3	3	3	2	1	1
599	2	2	1	2	3	3	3	3	4	3	3	3	3	4	5	4	4	5	4	5	4	5	5	4	4	4	5	5	4	5	3	3	3	3	3	3	3	3	2	3	3	3	3	3	3	3	3	1	2
600	1	3	2	4	2	4	3	4	4	3	3	3	4	3	3	3	3	3	3	2	3	3	3	3	3	3	3	3	3	2	3	3	3	3	3	2	3	3	2	3	2	3	3	3	3	2	3	2	2
601	2	3	2	3	2	3	4	3	3	4	3	3	3	3	3	3	3	3	3	3	4	3	3	3	3	4	3	3	4	4	3	2	2	2	2	2	2	2	2	2	2	2	2	3	2	3	2	1	1
602	1	3	1	3	3	2	3	3	3	3	3	3	3	3	3	3	3	3	3	3	3	3	3	3	3	3	3	3	3	3	3	3	2	2	3	3	3	2	3	2	2	2	2	2	2	2	2	2	1
603	2	2	2	2	4	5	4	4	4	5	5	5	4	4	4	3	3	3	4	3	3	3	3	3	4	4	4	3	3	3	4	3	3	4	4	3	4	3	3	3	3	4	4	3	4	3	3	2	2
604	2	2	2	2	4	3	4	4	4	4	4	4	3	4	3	4	4	3	4	4	4	4	4	4	4	3	4	3	4	4	3	2	2	2	2	2	2	2	2	2	2	2	2	2	2	2	2	2	2
605	2	4	2	3	1	3	3	3	3	3	3	3	3	4	4	4	4	4	4	4	4	4	4	4	4	4	4	4	4	4	3	3	3	2	2	2	3	2	2	3	2	2	2	2	2	2	2	2	2
606	2	6	1	3	2	3	4	4	4	4	4	4	4	4	4	3	4	3	4	4	4	4	4	3	3	4	4	4	4	4	3	2	2	2	2	2	2	2	3	2	2	2	2	2	2	3	2	1	2
607	2	1	2	2	1	3	4	3	4	3	4	4	4	4	4	4	4	3	3	4	4	3	4	4	4	4	4	4	4	4	2	2	2	2	2	2	2	3	3	2	3	2	2	2	2	2	2	1	1
608	2	2	1	2	2	4	4	4	4	4	4	4	3	5	4	5	4	5	4	4	4	4	5	4	4	4	5	5	4	5	2	2	2	2	2	2	2	2	2	2	2	2	2	2	2	2	2	1	1
609	2	4	2	4	1	5	5	5	5	5	5	5	5	4	4	4	4	4	3	3	3	4	3	3	3	3	4	4	4	3	3	3	3	3	3	3	3	3	2	3	3	3	3	3	2	3	3	1	1
610	1	2	2	2	2	4	3	3	3	3	3	4	4	4	4	4	4	4	3	4	4	4	4	4	3	3	4	4	4	4	2	3	2	2	3	2	3	2	2	2	3	2	2	3	2	3	2	1	1
611	1	2	2	2	1	3	3	3	3	3	4	3	3	3	3	3	3	4	3	3	3	3	3	3	4	3	3	3	3	3	2	2	2	2	1	2	2	2	2	2	2	1	2	2	1	2	2	1	1
612	2	2	1	1	2	2	2	2	2	2	2	2	2	4	3	4	3	4	3	4	4	3	4	3	3	4	4	4	3	3	2	2	2	2	2	2	3	2	2	2	2	1	2	2	2	2	2	1	1
613	2	1	1	2	1	3	4	4	4	4	4	4	4	3	3	3	3	3	3	3	3	3	3	3	3	3	3	3	3	3	2	2	3	2	2	2	2	2	3	3	2	2	3	3	2	2	3	2	1
614	2	1	2	1	1	3	3	3	3	3	4	3	3	4	4	3	3	4	3	4	3	4	4	4	4	4	4	4	3	4	3	3	3	3	2	3	2	3	3	3	3	3	3	3	3	3	3	1	1
615	1	1	1	2	1	2	3	2	3	3	2	2	2	5	4	4	4	4	4	4	5	4	5	4	5	5	4	4	4	4	3	3	3	3	3	3	3	3	3	2	3	3	3	3	3	3	3	2	2
616	2	3	1	3	2	4	4	4	4	4	4	4	4	4	4	4	4	4	4	4	4	4	4	4	4	4	4	4	4	4	3	3	3	3	4	3	3	3	3	3	3	3	3	3	3	3	3	2	2
617	2	2	1	2	2	3	3	3	2	2	2	3	3	3	4	4	4	4	4	4	4	4	3	4	3	4	4	4	4	4	2	2	1	2	2	2	2	2	2	2	2	2	3	2	2	2	2	1	1
618	2	3	3	4	1	4	4	4	4	4	4	4	4	2	3	3	3	2	3	2	2	2	2	3	2	3	3	3	3	2	3	3	3	3	4	3	3	4	4	3	3	3	3	3	3	3	4	2	2
619	1	2	1	2	4	3	3	3	3	3	3	3	3	3	3	3	3	3	2	3	3	3	3	3	3	3	3	3	3	3	3	3	2	2	3	2	2	3	3	3	2	3	2	2	3	3	2	1	1
620	1	4	3	4	1	3	4	3	3	3	3	3	3	4	4	3	3	4	4	3	4	3	4	4	4	4	4	4	4	4	3	2	3	3	3	3	2	3	3	3	3	3	2	2	3	3	3	2	1
[truncated: 15 more columns]
